# Supplementary material for: Crystal structure of dimethyl 3,3′-[(3-fluoro­phenyl)methyl­ene]bis­(1H-indole-2-carboxyl­ate)
Source: Acta Crystallogr Sect E Struct Rep Online. 2014 Nov 29;70(Pt 12):593–5. doi: 10.1107/S1600536814025756 (PMC4257463; doi:10.1107/S1600536814025756)
Supplement: Supplementary file 2 [file e-70-00593-Isup2.hkl]

# 
# h,k,l, Fc-squared, Fo-squared, sigma(Fo-squared) and status flag 
# 
data_I
_shelx_title ' X in P-1' 
_shelx_refln_list_code          4 
_shelx_F_calc_maximum      127.36 
_exptl_crystal_F_000       476.00 
_reflns_d_resolution_high  0.8294 
 
loop_ 
 _symmetry_equiv_pos_as_xyz 
 'x, y, z' 
 '-x, -y, -z' 
 
_cell_length_a     9.6980 
_cell_length_b    10.1190 
_cell_length_c    12.8750 
_cell_angle_alpha  89.860 
_cell_angle_beta   83.100 
_cell_angle_gamma  65.450 
 
_shelx_F_squared_multiplier     1.000 
 
loop_ 
 _refln_index_h 
 _refln_index_k 
 _refln_index_l 
 _refln_F_squared_calc 
 _refln_F_squared_meas 
 _refln_F_squared_sigma 
 _refln_observed_status 
   1   0   0     1953.65     1964.12     64.61 o 
   2   0   0    15021.54    13536.64    173.80 o 
   3   0   0     8396.20     8124.02    171.80 o 
   4   0   0       57.73       67.57     16.42 o 
   5   0   0      947.24      932.45     20.31 o 
   6   0   0      226.01      211.76     14.44 o 
   7   0   0      155.41      168.69     12.39 o 
   8   0   0      500.57      480.51     20.30 o 
   9   0   0        3.24       10.01     11.36 o 
  10   0   0      111.60      107.57     15.27 o 
 -10   1   0        4.85        7.94      8.27 o 
  -9   1   0        0.25        6.17      7.92 o 
  -8   1   0       63.59       59.83      8.73 o 
  -7   1   0       14.43       16.54      5.03 o 
  -6   1   0       73.18       70.35      8.59 o 
  -5   1   0      401.54      337.15     12.12 o 
  -4   1   0       35.70       30.42      4.45 o 
  -3   1   0      277.21      357.10      9.66 o 
  -2   1   0     3238.50     2879.85     20.94 o 
  -1   1   0       70.28       80.38      3.71 o 
   0   1   0      849.83      859.33     22.99 o 
   1   1   0      493.88      497.81      6.53 o 
   2   1   0       23.75       18.96      2.88 o 
   3   1   0    13749.23    12038.19    192.10 o 
   4   1   0     2134.41     2350.89     23.09 o 
   5   1   0     2322.41     2533.98     27.20 o 
   6   1   0     3198.66     3471.97     35.57 o 
   7   1   0      146.95      142.34     10.56 o 
   8   1   0      515.83      542.41     19.51 o 
   9   1   0       51.60       57.31      9.73 o 
  10   1   0       16.58       11.25      9.65 o 
  -9   2   0        0.15        5.92      7.46 o 
  -8   2   0        0.14        3.92      7.15 o 
  -7   2   0       28.45       19.94      7.25 o 
  -6   2   0       38.89       41.18      5.46 o 
  -5   2   0        1.31        0.31      3.78 o 
  -4   2   0     1031.00      952.75     16.50 o 
  -3   2   0       67.79       69.74      4.73 o 
  -2   2   0      362.79      326.99      8.85 o 
  -1   2   0      145.49      146.90      6.74 o 
   0   2   0      104.35       88.45      3.57 o 
   1   2   0     3216.05     3742.26     19.94 o 
   2   2   0     3306.64     3508.42     21.27 o 
   3   2   0     1044.20     1048.59     13.05 o 
   4   2   0      442.70      513.19     10.50 o 
   5   2   0        5.97        6.71      2.07 o 
   6   2   0      105.92       87.02      8.02 o 
   7   2   0      309.68      358.19     13.92 o 
   8   2   0       86.04       70.73      9.43 o 
   9   2   0      294.33      277.06     16.37 o 
  10   2   0       40.77       54.12     11.25 o 
  11   2   0       55.59       61.65     13.41 o 
  -9   3   0        3.97        8.67      8.67 o 
  -8   3   0       17.44       20.62      7.25 o 
  -7   3   0        0.03        2.09      5.60 o 
  -6   3   0       53.98       55.47      7.16 o 
  -5   3   0       29.96       28.76      5.00 o 
  -4   3   0       32.87       40.57      4.93 o 
  -3   3   0       55.82       44.22      4.87 o 
  -2   3   0      406.80      369.85     10.37 o 
  -1   3   0      491.65      462.65     11.70 o 
   0   3   0      371.92      394.38     10.44 o 
   1   3   0      158.78      150.51      5.75 o 
   2   3   0      142.77      123.32      5.26 o 
   3   3   0     1651.04     1521.59     20.57 o 
   4   3   0      165.92      215.20      7.72 o 
   5   3   0      686.21      606.68     14.22 o 
   6   3   0       75.81       74.30      7.16 o 
   7   3   0       46.42       43.42      6.63 o 
   8   3   0        7.26       12.34      5.47 o 
   9   3   0        6.42       13.07      7.61 o 
  10   3   0       80.35       78.83     13.15 o 
  11   3   0        0.02        4.72     11.09 o 
  -8   4   0       17.54        9.17      8.24 o 
  -7   4   0        9.82       14.51      5.85 o 
  -6   4   0        0.15        3.79      5.28 o 
  -5   4   0       29.01       32.13      5.28 o 
  -4   4   0        0.55        1.41      3.94 o 
  -3   4   0       27.55       25.91      4.89 o 
  -2   4   0      334.91      303.34     10.66 o 
  -1   4   0      895.94     1032.03     17.24 o 
   0   4   0      358.01      405.08     34.39 o 
   1   4   0       93.43       96.49      5.51 o 
   2   4   0        6.64        0.00      2.58 o 
   3   4   0      319.02      365.66      9.70 o 
   4   4   0      560.87      620.32     15.93 o 
   5   4   0      105.12      136.41      7.61 o 
   6   4   0       93.68      110.83      7.67 o 
   7   4   0       39.56       50.81      6.73 o 
   8   4   0      138.25      154.67     11.37 o 
   9   4   0      176.13      179.82     13.09 o 
  10   4   0       10.38       10.24      8.19 o 
  11   4   0        1.67        7.27      8.81 o 
  -7   5   0       22.37       19.47      6.37 o 
  -6   5   0       11.40       21.41      5.44 o 
  -5   5   0      142.81      122.54      9.07 o 
  -4   5   0       93.32       83.14      7.80 o 
  -3   5   0      213.22      186.95      9.90 o 
  -2   5   0       23.18       17.77      4.58 o 
  -1   5   0       37.57       44.56      4.96 o 
   0   5   0      101.99       81.66      6.77 o 
   1   5   0        0.00        0.73      2.74 o 
   2   5   0        3.02        0.71      2.55 o 
   3   5   0      276.30      302.53      9.91 o 
   4   5   0       11.78       16.25      3.18 o 
   5   5   0      462.21      498.81     15.84 o 
   6   5   0       17.08       10.15      4.74 o 
   7   5   0       26.71       38.32      6.59 o 
   8   5   0       86.23      100.82      9.65 o 
   9   5   0      114.39      129.03     11.23 o 
  10   5   0        1.50        3.72      9.65 o 
  11   5   0        5.15        8.33     10.74 o 
  -6   6   0       12.35        3.50      7.29 o 
  -5   6   0        3.34       10.65      5.42 o 
  -4   6   0       29.24       14.98      5.81 o 
  -3   6   0       48.22       44.14      7.17 o 
  -2   6   0        0.69        4.59      5.19 o 
  -1   6   0      408.99      433.05     14.25 o 
   0   6   0      453.20      463.65     10.06 o 
   1   6   0      108.26       84.75      6.45 o 
   2   6   0       84.03       89.42      6.23 o 
   3   6   0        1.09        3.24      3.04 o 
   4   6   0        0.82        3.72      3.65 o 
   5   6   0       38.06       35.97      6.14 o 
   6   6   0        2.42        0.40      8.57 o 
   7   6   0      198.92      213.83     12.01 o 
   8   6   0       89.27      121.33      9.91 o 
   9   6   0       25.49       30.45      8.38 o 
  10   6   0       20.96        3.68      9.16 o 
  11   6   0       11.49        8.66      8.85 o 
  -5   7   0       20.18       28.35      8.39 o 
  -4   7   0        5.71        6.36      6.29 o 
  -3   7   0      263.27      325.24     15.99 o 
  -2   7   0        0.04        6.35      5.03 o 
  -1   7   0       29.56       39.44      6.74 o 
   0   7   0      147.15      140.76      8.33 o 
   1   7   0       37.33       40.12      5.25 o 
   2   7   0      220.24      231.88     10.07 o 
   3   7   0        1.88        6.31      3.45 o 
   4   7   0        6.03        2.56      4.06 o 
   5   7   0       94.08      117.53      8.62 o 
   6   7   0        2.48        2.55      5.64 o 
   7   7   0       13.28       18.10      9.12 o 
   8   7   0       21.13        1.01      8.57 o 
   9   7   0        0.02        1.65      7.64 o 
  10   7   0       25.34       37.17      9.00 o 
  11   7   0        1.18        9.68     10.04 o 
  -4   8   0      102.24      125.99     11.49 o 
  -3   8   0        0.84       15.85      6.52 o 
  -2   8   0      180.75      207.04     13.87 o 
  -1   8   0      138.37      127.57     10.32 o 
   0   8   0       20.46       16.21      5.99 o 
   1   8   0      150.99      144.20      8.99 o 
   2   8   0      538.08      514.47     16.10 o 
   3   8   0       34.41       41.43      5.89 o 
   4   8   0      113.31      112.36      7.90 o 
   5   8   0      159.18      157.89     10.09 o 
   6   8   0       12.68       13.50      7.28 o 
   7   8   0      283.01      322.76     15.36 o 
   8   8   0       64.02       42.54     10.88 o 
   9   8   0       33.76       35.62      9.04 o 
  10   8   0        0.59        6.02      8.53 o 
  11   8   0        3.02        9.26      9.26 o 
  -3   9   0       66.13       82.87     11.22 o 
  -2   9   0       13.31       15.24      7.90 o 
  -1   9   0       25.81       15.94      8.55 o 
   0   9   0       64.09       45.05      6.84 o 
   1   9   0       52.89       54.80      7.75 o 
   2   9   0       18.68        5.96      6.28 o 
   3   9   0        5.76        6.75      5.51 o 
   4   9   0       19.28        5.80      6.26 o 
   5   9   0      318.69      303.32     14.08 o 
   6   9   0       51.23       43.32      8.19 o 
   7   9   0       50.69       40.44      9.67 o 
   8   9   0       54.49       46.74     10.12 o 
   9   9   0       16.28       10.70     10.70 o 
  10   9   0      160.85      135.52     13.24 o 
  -2  10   0        2.09        0.00      8.12 o 
  -1  10   0        3.96        0.00      6.88 o 
   0  10   0        1.57        3.52      5.79 o 
   1  10   0        4.21        0.59      7.49 o 
   2  10   0       10.20       22.32      5.30 o 
   3  10   0      196.01      170.52     11.91 o 
   4  10   0       64.65       68.01      8.51 o 
   5  10   0      155.06      152.39     11.36 o 
   6  10   0       89.44       95.48     10.84 o 
   7  10   0       44.60       64.50     10.53 o 
   8  10   0       40.87       40.28      9.55 o 
   9  10   0        2.75        0.56      8.95 o 
  10  10   0        1.03        4.57      9.10 o 
   0  11   0        8.72       11.94      4.35 o 
   1  11   0       71.63       74.02     10.08 o 
   2  11   0        6.07       19.58      5.06 o 
   3  11   0        5.51        1.88      6.99 o 
   4  11   0        4.64        1.87      6.70 o 
   5  11   0       24.40       34.98      7.12 o 
   6  11   0       31.64       25.61      7.65 o 
   7  11   0        9.61       18.17      6.81 o 
   8  11   0       30.37       31.59      9.11 o 
   3  12   0       13.45        9.18      7.91 o 
   4  12   0        0.78        4.80      6.86 o 
   5  12   0        2.32        0.00      6.53 o 
   6  12   0       13.83       17.43      8.16 o 
  -6 -12   1       30.89       31.28      8.72 o 
  -5 -12   1       53.69       41.11      9.77 o 
  -4 -12   1        6.87        5.88      6.65 o 
  -3 -12   1        2.00        2.65      6.21 o 
  -8 -11   1       32.55       21.94      8.76 o 
  -7 -11   1       39.72       41.76      8.77 o 
  -6 -11   1       53.21       41.63      9.40 o 
  -5 -11   1        0.20        2.42      6.13 o 
  -4 -11   1       19.21       18.83      8.28 o 
  -3 -11   1       77.12       78.46     10.41 o 
  -2 -11   1       31.61       34.94      8.54 o 
  -1 -11   1        7.24        9.28      5.93 o 
   0 -11   1       16.18       21.63      4.83 o 
  -9 -10   1        3.08       12.13      7.91 o 
  -8 -10   1        0.01        8.43      8.43 o 
  -7 -10   1        4.44       13.19      8.02 o 
  -6 -10   1      116.44      120.22     10.75 o 
  -5 -10   1      167.62      154.84     12.22 o 
  -4 -10   1        1.69        6.33      6.33 o 
  -3 -10   1       36.06       22.83      7.30 o 
  -2 -10   1       44.65       48.34      7.80 o 
  -1 -10   1       29.79       39.57      7.70 o 
   0 -10   1       15.18       20.86      6.53 o 
   1 -10   1        3.08       12.64      5.91 o 
   2 -10   1        0.67        5.00      7.22 o 
 -10  -9   1        0.12        1.17      9.35 o 
  -9  -9   1       14.06       12.35      9.56 o 
  -8  -9   1        0.85        1.14      8.47 o 
  -7  -9   1      132.98      136.00     11.97 o 
  -6  -9   1       55.09       53.19      8.34 o 
  -5  -9   1        2.08        6.24      6.24 o 
  -4  -9   1        0.47        2.48      4.82 o 
  -3  -9   1        2.73        5.94      5.40 o 
  -2  -9   1       90.44       89.73      8.49 o 
  -1  -9   1       12.12       23.91      5.22 o 
   0  -9   1      129.76      128.78      7.66 o 
   1  -9   1       57.76       77.58      8.96 o 
   2  -9   1       37.66       27.10      8.19 o 
   3  -9   1       23.73       37.25      7.65 o 
 -11  -8   1        5.27        9.27      9.27 o 
 -10  -8   1        0.17        1.83      8.41 o 
  -9  -8   1      164.41      154.49     14.80 o 
  -8  -8   1      229.63      222.24     15.43 o 
  -7  -8   1       20.88       19.21      7.92 o 
  -6  -8   1      135.96      164.93     10.93 o 
  -5  -8   1      127.77      162.53     10.50 o 
  -4  -8   1      233.33      236.85     12.07 o 
  -3  -8   1       65.63       63.90      6.50 o 
  -2  -8   1        1.21        2.63      4.24 o 
  -1  -8   1       38.54       31.65      6.25 o 
   0  -8   1      233.23      231.71      8.90 o 
   1  -8   1      111.06      112.47      9.91 o 
   2  -8   1        4.37        4.56      5.66 o 
   3  -8   1       17.78       15.02      7.98 o 
   4  -8   1       69.40       79.55     10.83 o 
 -11  -7   1        6.68        1.94      8.84 o 
 -10  -7   1        0.17        0.00      7.66 o 
  -9  -7   1        0.95        9.36      8.41 o 
  -8  -7   1      325.12      346.58     17.78 o 
  -7  -7   1       32.08       35.59      8.19 o 
  -6  -7   1        6.04        7.55      5.19 o 
  -5  -7   1       22.45       30.74      5.99 o 
  -4  -7   1        7.37       12.35      4.83 o 
  -3  -7   1      454.54      471.06     14.65 o 
  -2  -7   1      172.68      166.14      9.43 o 
  -1  -7   1      486.08      474.08     14.99 o 
   0  -7   1       13.53        9.75      3.58 o 
   1  -7   1        0.61        6.41      4.11 o 
   2  -7   1        4.74        6.54      4.94 o 
   3  -7   1       26.73       35.51      6.90 o 
   4  -7   1       23.79       34.96      7.38 o 
   5  -7   1        6.09        1.25      6.62 o 
 -11  -6   1        0.49        6.81      9.19 o 
 -10  -6   1        9.35       23.46      9.22 o 
  -9  -6   1        0.58       12.73      7.97 o 
  -8  -6   1      398.63      428.28     17.52 o 
  -7  -6   1       66.59       66.74      9.10 o 
  -6  -6   1      121.29      116.02      9.48 o 
  -5  -6   1      199.25      221.26     10.73 o 
  -4  -6   1      175.42      178.42      8.97 o 
  -3  -6   1        0.23        0.35      2.85 o 
  -2  -6   1      218.24      200.39      9.16 o 
  -1  -6   1      210.60      184.11      9.25 o 
   0  -6   1       29.49       31.55      3.34 o 
   1  -6   1       20.24       15.89      4.81 o 
   2  -6   1      208.79      205.02     10.92 o 
   3  -6   1      407.07      416.19     16.17 o 
   4  -6   1        9.39        5.94      5.81 o 
   5  -6   1      161.98      161.32     12.81 o 
   6  -6   1        0.01       11.56      5.95 o 
 -11  -5   1        2.57        7.01      9.42 o 
 -10  -5   1        5.36       19.22      8.00 o 
  -9  -5   1       30.80       24.05      8.89 o 
  -8  -5   1      446.59      468.13     17.84 o 
  -7  -5   1       39.01       44.61      6.93 o 
  -6  -5   1       47.51       47.76      6.47 o 
  -5  -5   1       15.86       21.82      5.28 o 
  -4  -5   1       17.11       13.80      4.41 o 
  -3  -5   1       10.52       11.65      3.79 o 
  -2  -5   1      115.30      128.21      7.02 o 
  -1  -5   1       59.23       60.43      5.63 o 
   0  -5   1       26.28       30.20      3.00 o 
   1  -5   1       33.12       32.97      4.90 o 
   2  -5   1       28.77       26.66      5.92 o 
   3  -5   1       14.28        9.99      5.10 o 
   4  -5   1        2.84        1.36      5.33 o 
   5  -5   1       55.88       60.85      8.04 o 
   6  -5   1      104.39      102.27     11.61 o 
   7  -5   1        1.25        1.33      6.53 o 
 -11  -4   1        9.57       17.84      8.76 o 
 -10  -4   1        9.34       23.90      7.94 o 
  -9  -4   1       25.12       33.08      8.07 o 
  -8  -4   1       42.51       47.89      8.68 o 
  -7  -4   1       51.20       64.12      7.64 o 
  -6  -4   1       94.38      112.07      7.94 o 
  -5  -4   1        0.36        3.96      3.67 o 
  -4  -4   1      814.80      856.65     15.34 o 
  -3  -4   1       16.78       21.57      4.92 o 
  -2  -4   1       12.43       15.00      2.92 o 
  -1  -4   1      418.17      454.71     11.48 o 
   0  -4   1      684.91      766.22     24.14 o 
   1  -4   1       24.47       20.52      3.51 o 
   2  -4   1       26.44       28.29      4.17 o 
   3  -4   1        1.08        7.31      3.59 o 
   4  -4   1       13.18        9.31      5.17 o 
   5  -4   1       46.35       49.93      7.10 o 
   6  -4   1        0.78        5.40      5.40 o 
   7  -4   1        9.67        9.87      7.05 o 
   8  -4   1        6.93       12.11      8.32 o 
 -11  -3   1        1.95        6.23      8.64 o 
 -10  -3   1        9.67       10.65      7.82 o 
  -9  -3   1        0.22        4.49      6.68 o 
  -8  -3   1      263.56      294.85     14.51 o 
  -7  -3   1        0.99        1.27      5.52 o 
  -6  -3   1      205.93      238.33     10.93 o 
  -5  -3   1      112.64      115.32      8.70 o 
  -4  -3   1        1.55        4.07      3.06 o 
  -3  -3   1      101.43       79.12      5.18 o 
  -2  -3   1        4.68        2.87      2.56 o 
  -1  -3   1      885.90     1011.72     13.63 o 
   0  -3   1        2.05        4.52      1.98 o 
   1  -3   1      579.93      732.21     13.08 o 
   2  -3   1     1304.20     1332.39     18.39 o 
   3  -3   1      115.57      109.86      6.64 o 
   4  -3   1      142.33      149.60      8.67 o 
   5  -3   1      120.68      106.72      8.56 o 
   6  -3   1      207.79      187.57     11.50 o 
   7  -3   1       21.61       28.74      7.12 o 
   8  -3   1       42.79       39.54      8.37 o 
   9  -3   1        0.80        8.87      8.87 o 
 -11  -2   1        3.28       23.62      9.03 o 
 -10  -2   1      147.75      128.13     11.57 o 
  -9  -2   1        2.28        4.40      6.81 o 
  -8  -2   1       69.24       57.18      8.44 o 
  -7  -2   1      199.91      183.46     10.64 o 
  -6  -2   1       12.23       16.05      4.77 o 
  -5  -2   1      717.19      607.38     14.95 o 
  -4  -2   1       53.07       45.58      4.52 o 
  -3  -2   1      347.79      433.93      9.29 o 
  -2  -2   1     2989.03     3445.23     22.86 o 
  -1  -2   1     7933.64     7240.56    134.73 o 
   0  -2   1     4058.95     4529.44     52.43 o 
   1  -2   1      226.53      218.72      5.73 o 
   2  -2   1      200.78      207.47      7.93 o 
   3  -2   1        0.19        3.39      3.24 o 
   4  -2   1       58.15       68.80      6.23 o 
   5  -2   1      349.25      317.22     12.45 o 
   6  -2   1       74.97       94.84      8.03 o 
   7  -2   1      432.83      413.12     17.02 o 
   8  -2   1        6.10        6.76      7.04 o 
   9  -2   1        0.00        7.25      8.75 o 
 -10  -1   1       58.20       38.91     10.31 o 
  -9  -1   1        8.65        5.10      7.94 o 
  -8  -1   1        0.39        3.89      5.89 o 
  -7  -1   1      183.52      182.67     10.24 o 
  -6  -1   1      405.07      401.40     13.56 o 
  -5  -1   1      348.94      337.25     11.57 o 
  -4  -1   1     1367.05     1524.16     18.92 o 
  -3  -1   1      370.98      379.82     10.51 o 
  -2  -1   1     4873.97     4884.78    112.98 o 
  -1  -1   1     2061.16     2156.53     14.76 o 
   0  -1   1     1426.96     1424.63    844.45 o 
   1  -1   1     4885.33     4743.82     99.55 o 
   2  -1   1      437.54      483.51      9.04 o 
   3  -1   1      984.76      979.30     14.56 o 
   4  -1   1     1618.43     1897.83     22.75 o 
   5  -1   1        8.31        7.45      4.03 o 
   6  -1   1       75.04       70.08      7.20 o 
   7  -1   1       62.46       58.83      7.84 o 
   8  -1   1      114.28      107.90     10.48 o 
   9  -1   1        0.94       10.20      6.80 o 
  10  -1   1        0.22        9.51      9.51 o 
 -10   0   1        0.94        4.16      8.53 o 
  -9   0   1       28.08       34.16      7.52 o 
  -8   0   1        3.36        6.63      5.78 o 
  -7   0   1      153.29      139.62      9.77 o 
  -6   0   1       15.46        7.98      4.82 o 
  -5   0   1      313.32      298.41     11.37 o 
  -4   0   1     1491.40     1419.87     19.02 o 
  -3   0   1     1819.30     1754.07     18.96 o 
  -2   0   1      892.37      939.63     12.45 o 
  -1   0   1     8756.53     8082.43    117.46 o 
   0   0   1     1575.65     1624.18     25.47 o 
   1   0   1       16.15       14.56      1.94 o 
   2   0   1     3710.40     3784.39     21.60 o 
   3   0   1      306.88      311.74      9.08 o 
   4   0   1      928.96      880.13     14.48 o 
   5   0   1      235.36      302.06     11.19 o 
   6   0   1      436.91      424.99     14.54 o 
   7   0   1      209.96      197.69     11.58 o 
   8   0   1       13.72       15.14      7.32 o 
   9   0   1       83.44       60.38     10.14 o 
  10   0   1        7.34        9.95      9.95 o 
  -9   1   1        3.19        3.16      8.17 o 
  -8   1   1       63.56       57.23      8.17 o 
  -7   1   1       41.98       36.62      7.11 o 
  -6   1   1       21.36        7.82      5.86 o 
  -5   1   1       99.48       85.34      6.45 o 
  -4   1   1       10.48        1.68      3.64 o 
  -3   1   1       70.88       56.32      4.77 o 
  -2   1   1        7.40        7.08      2.80 o 
  -1   1   1      929.37     1007.74     11.00 o 
   0   1   1     1340.58     1343.08     12.19 o 
   1   1   1      100.29       95.10      2.44 o 
   2   1   1      776.28      979.46     10.24 o 
   3   1   1     1808.95     1977.75     17.48 o 
   4   1   1        0.61        2.67      2.93 o 
   5   1   1     4090.66     4375.88     34.63 o 
   6   1   1        7.52       20.84      5.38 o 
   7   1   1      214.25      195.71     11.10 o 
   8   1   1        2.74        7.18      7.18 o 
   9   1   1        6.66       17.38      6.77 o 
  10   1   1       94.67       83.76     11.64 o 
  -9   2   1        1.07        8.22      8.22 o 
  -8   2   1       12.44        8.21      6.65 o 
  -7   2   1        1.92        4.03      5.86 o 
  -6   2   1       64.65       61.62      7.52 o 
  -5   2   1      179.96      150.77      8.95 o 
  -4   2   1       22.51       20.88      5.27 o 
  -3   2   1      607.57      612.90     14.38 o 
  -2   2   1       16.84       29.04      4.87 o 
  -1   2   1      104.33       95.59      3.93 o 
   0   2   1      511.11      525.21      6.43 o 
   1   2   1     2909.87     3364.40     18.55 o 
   2   2   1     3274.18     3231.05     19.49 o 
   3   2   1      235.53      201.81      6.61 o 
   4   2   1       43.98       50.94      4.20 o 
   5   2   1     1647.52     1754.87     21.41 o 
   6   2   1        1.32        2.19      3.78 o 
   7   2   1      144.76      134.35      9.84 o 
   8   2   1        8.41       16.88      6.52 o 
   9   2   1       19.04       16.16      7.67 o 
  10   2   1        0.91       15.53      7.65 o 
  11   2   1        6.84        2.43     10.47 o 
  -8   3   1        0.52        7.01      6.83 o 
  -7   3   1        0.80        8.79      6.01 o 
  -6   3   1        3.01        1.88      4.73 o 
  -5   3   1      135.44      124.95      8.83 o 
  -4   3   1       15.59       10.40      4.48 o 
  -3   3   1       92.19      110.20      7.19 o 
  -2   3   1      655.43      708.63     14.58 o 
  -1   3   1      333.53      341.18      9.08 o 
   0   3   1      267.43      222.20      5.03 o 
   1   3   1     4251.76     4574.77     25.84 o 
   2   3   1     1624.44     1422.43     14.67 o 
   3   3   1      104.04      113.41      5.61 o 
   4   3   1      567.15      547.60     10.98 o 
   5   3   1        9.06        4.58      3.10 o 
   6   3   1        2.53        2.51      3.89 o 
   7   3   1       76.08       85.08      7.59 o 
   8   3   1       88.93       83.65      9.00 o 
   9   3   1       23.92       30.81      7.93 o 
  10   3   1        0.07        1.31      7.35 o 
  11   3   1        0.62        2.30     10.17 o 
  -8   4   1        1.16        4.90      7.82 o 
  -7   4   1       15.63       17.53      6.72 o 
  -6   4   1        0.91        5.24      5.63 o 
  -5   4   1       97.97      101.50      8.55 o 
  -4   4   1        2.12        2.43      4.45 o 
  -3   4   1       92.43      106.55      8.26 o 
  -2   4   1      324.22      319.22     10.49 o 
  -1   4   1      876.77      923.77     15.12 o 
   0   4   1       26.43       24.74      2.34 o 
   1   4   1     2415.90     2500.09     21.89 o 
   2   4   1     1175.03     1150.24     14.78 o 
   3   4   1     1053.60     1060.92     14.72 o 
   4   4   1      122.26      108.07      6.18 o 
   5   4   1      348.65      344.88     10.96 o 
   6   4   1       22.35       21.44      4.38 o 
   7   4   1      339.33      360.04     13.61 o 
   8   4   1       10.87       26.08      6.40 o 
   9   4   1      230.24      247.13     14.27 o 
  10   4   1        6.31        2.56      8.59 o 
  11   4   1        5.23       10.01     10.01 o 
  -7   5   1       46.00       65.94      9.53 o 
  -6   5   1        9.35        8.63      6.18 o 
  -5   5   1       84.90       89.10      8.24 o 
  -4   5   1       70.17       65.76      7.49 o 
  -3   5   1        5.50        1.78      5.18 o 
  -2   5   1        2.26        4.10      3.53 o 
  -1   5   1        3.67        0.88      2.97 o 
   0   5   1       21.04       24.98      2.58 o 
   1   5   1        9.17       16.40      3.45 o 
   2   5   1      775.16      873.64     14.55 o 
   3   5   1      198.86      190.60      7.78 o 
   4   5   1       70.40       60.49      5.40 o 
   5   5   1       19.93       10.22      4.19 o 
   6   5   1        5.14        5.56      4.42 o 
   7   5   1       16.06       20.38      5.68 o 
   8   5   1      138.98      128.54     10.84 o 
   9   5   1        2.45        9.87      6.43 o 
  10   5   1       10.33       14.36      7.90 o 
  11   5   1        0.91        0.00      9.45 o 
  -6   6   1        0.19        6.98      6.98 o 
  -5   6   1       26.63       23.70      7.17 o 
  -4   6   1        0.22        2.45      5.39 o 
  -3   6   1      261.70      302.71     14.91 o 
  -2   6   1      182.57      171.37     10.56 o 
  -1   6   1       22.41       29.76      4.89 o 
   0   6   1      351.86      366.32     15.14 o 
   1   6   1      460.91      509.76     13.45 o 
   2   6   1       52.74       52.93      5.37 o 
   3   6   1      107.09      109.80      6.84 o 
   4   6   1      220.13      224.12      9.48 o 
   5   6   1      613.48      657.85     16.76 o 
   6   6   1      115.54      151.13      9.26 o 
   7   6   1        7.49        0.41      5.63 o 
   8   6   1      225.76      206.07     13.21 o 
   9   6   1       52.23       69.62     10.20 o 
  10   6   1        0.97        4.93      8.37 o 
  11   6   1        0.52       10.01      8.39 o 
  -5   7   1       35.03       16.57      7.30 o 
  -4   7   1       25.89       16.92      8.05 o 
  -3   7   1       91.45      114.49     10.32 o 
  -2   7   1        0.22        0.98      4.52 o 
  -1   7   1       70.32       68.83      7.16 o 
   0   7   1       55.73       59.42      4.46 o 
   1   7   1       70.01       65.78      6.79 o 
   2   7   1        8.83       10.21      4.02 o 
   3   7   1       91.44       82.97      7.11 o 
   4   7   1      260.03      249.63     10.78 o 
   5   7   1        0.57        1.54      5.01 o 
   6   7   1       45.26       37.83      7.40 o 
   7   7   1       13.48       15.98      6.24 o 
   8   7   1        3.74       10.34      6.37 o 
   9   7   1        7.20        7.40      7.88 o 
  10   7   1        4.90        1.23      9.03 o 
  11   7   1       16.10        9.02     10.12 o 
  -4   8   1        5.77        0.00      8.30 o 
  -3   8   1      135.89      123.31     12.40 o 
  -2   8   1      157.62      146.04     12.54 o 
  -1   8   1       76.64       71.60      8.00 o 
   0   8   1      533.73      515.49     12.47 o 
   1   8   1      404.80      413.08     15.19 o 
   2   8   1        0.32        2.53      4.59 o 
   3   8   1      527.59      530.45     16.24 o 
   4   8   1       48.93       46.90      6.44 o 
   5   8   1      307.89      326.08     14.34 o 
   6   8   1       42.63       45.46      8.70 o 
   7   8   1        1.85        3.06      7.33 o 
   8   8   1       38.69       45.83      8.99 o 
   9   8   1        0.96        5.79      8.45 o 
  10   8   1        7.06        7.87      8.92 o 
  11   8   1       16.43       26.55      8.82 o 
  -3   9   1       14.30        5.95      8.23 o 
  -2   9   1       44.12       59.36      8.77 o 
  -1   9   1       52.15       46.56      7.68 o 
   0   9   1       12.04        4.39      4.50 o 
   1   9   1      126.49      119.46      9.93 o 
   2   9   1      358.83      341.47     14.90 o 
   3   9   1      773.68      829.39     21.87 o 
   4   9   1        2.34        5.62      5.62 o 
   5   9   1       79.73       82.10      8.49 o 
   6   9   1      339.85      338.63     16.18 o 
   7   9   1      145.79      145.47     12.07 o 
   8   9   1       20.91       12.00      9.27 o 
   9   9   1      269.93      277.58     16.61 o 
  10   9   1       10.79        0.00      9.55 o 
  -1  10   1        3.10        6.83      7.15 o 
   0  10   1        0.65        0.94      4.05 o 
   1  10   1        7.88        6.61      6.02 o 
   2  10   1      161.95      141.38     11.85 o 
   3  10   1      108.42      103.97      9.62 o 
   4  10   1       32.79       38.42      7.87 o 
   5  10   1       10.74        9.14      6.20 o 
   6  10   1       18.97       20.27      8.12 o 
   7  10   1        0.27        5.28      8.57 o 
   8  10   1      182.06      170.91     13.61 o 
   9  10   1        8.23        1.20      9.25 o 
  10  10   1        0.24        8.87      8.87 o 
   0  11   1       28.13       28.86      6.32 o 
   1  11   1        0.10        5.52      6.70 o 
   2  11   1        0.35        2.64      7.05 o 
   3  11   1        3.06       11.02      6.86 o 
   4  11   1        9.11        2.57      6.58 o 
   5  11   1       90.93      102.72     10.16 o 
   6  11   1        0.72        0.63      6.11 o 
   7  11   1       57.52       49.44     10.07 o 
   8  11   1      121.46      110.74     12.19 o 
   4  12   1        6.82       11.26      7.42 o 
   5  12   1        2.38        5.44      6.13 o 
   6  12   1       28.89       26.49      8.05 o 
  -5 -12   2        5.27        8.80      5.79 o 
  -4 -12   2       20.81       18.70      7.68 o 
  -8 -11   2       27.25       22.53      8.79 o 
  -7 -11   2       12.84       10.54      8.51 o 
  -6 -11   2       35.40       29.00      8.21 o 
  -5 -11   2       38.19       26.18      8.42 o 
  -4 -11   2       36.80       36.04      7.63 o 
  -3 -11   2      170.78      168.22     12.45 o 
  -2 -11   2       14.10       14.48      8.01 o 
  -1 -11   2        2.30        1.31      6.49 o 
   0 -11   2        0.24        3.82     11.45 o 
  -9 -10   2       10.59        2.29      9.11 o 
  -8 -10   2       60.97       61.30     10.50 o 
  -7 -10   2       11.46       12.57      7.98 o 
  -6 -10   2      122.37      133.53     11.21 o 
  -5 -10   2       99.59      100.06      9.85 o 
  -4 -10   2        0.18        2.75      6.01 o 
  -3 -10   2      136.44      138.21     11.14 o 
  -2 -10   2      103.73      112.47     10.10 o 
  -1 -10   2       49.35       57.06      8.78 o 
   0 -10   2        2.25        9.20      3.50 o 
   1 -10   2        0.00        4.01      5.44 o 
   2 -10   2        3.54       10.10      5.94 o 
 -10  -9   2        0.00        1.21      9.49 o 
  -9  -9   2        3.51        1.19      8.68 o 
  -8  -9   2        0.04        7.43      8.11 o 
  -7  -9   2       45.85       47.51      8.81 o 
  -6  -9   2        3.20        7.50      7.50 o 
  -5  -9   2      115.72      110.23     10.11 o 
  -4  -9   2       65.87       64.72      8.73 o 
  -3  -9   2      129.52      119.09     10.02 o 
  -2  -9   2       49.19       46.54      6.67 o 
  -1  -9   2      174.68      178.39     11.32 o 
   0  -9   2      101.00      108.15      7.02 o 
   1  -9   2       11.56       26.13      5.69 o 
   2  -9   2       11.49       20.69      6.59 o 
   3  -9   2        3.10        6.37      6.37 o 
 -10  -8   2       11.33       22.68      8.50 o 
  -9  -8   2      194.35      188.40     14.94 o 
  -8  -8   2        2.92        0.53      7.80 o 
  -7  -8   2       53.95       56.91      8.40 o 
  -6  -8   2      149.00      150.07     11.74 o 
  -5  -8   2        1.13        6.05      6.05 o 
  -4  -8   2        2.28        0.47      4.68 o 
  -3  -8   2       30.21       26.37      6.39 o 
  -2  -8   2       81.05       91.41      8.52 o 
  -1  -8   2      539.03      520.88     17.41 o 
   0  -8   2       10.29        9.73      3.96 o 
   1  -8   2      264.83      286.42     14.40 o 
   2  -8   2      103.62       85.41     10.31 o 
   3  -8   2       93.04      124.38     11.28 o 
   4  -8   2       84.28       99.26     11.52 o 
 -11  -7   2        2.93        3.92      9.46 o 
 -10  -7   2        0.04       10.61      8.77 o 
  -9  -7   2      147.40      154.42     13.18 o 
  -8  -7   2        4.65        3.73      7.99 o 
  -7  -7   2        6.32        0.48      6.35 o 
  -6  -7   2        0.29       10.67      5.13 o 
  -5  -7   2        6.54        3.27      4.97 o 
  -4  -7   2      194.62      179.98     10.02 o 
  -3  -7   2      230.08      244.78     10.94 o 
  -2  -7   2       77.58       84.41      7.04 o 
  -1  -7   2       25.97       37.41      4.91 o 
   0  -7   2       59.48       52.16      4.73 o 
   1  -7   2       24.32       13.34      5.39 o 
   2  -7   2        2.35        0.00      5.26 o 
   3  -7   2        9.08       16.81      6.33 o 
   4  -7   2        4.57        6.49      6.49 o 
   5  -7   2       68.78       57.52     10.68 o 
 -11  -6   2       20.13       35.29      9.06 o 
 -10  -6   2       54.88       46.81     10.66 o 
  -9  -6   2      155.05      158.73     13.09 o 
  -8  -6   2      238.14      224.39     14.04 o 
  -7  -6   2       16.88       22.20      6.11 o 
  -6  -6   2       71.46       71.18      7.87 o 
  -5  -6   2        6.68       11.48      4.74 o 
  -4  -6   2        0.59        3.08      3.63 o 
  -3  -6   2       22.57       19.54      4.52 o 
  -2  -6   2        0.08        3.94      3.94 o 
  -1  -6   2      176.68      192.26      9.22 o 
   0  -6   2      397.24      424.12      9.89 o 
   1  -6   2        6.08        3.97      3.82 o 
   2  -6   2       93.58       94.60      8.55 o 
   3  -6   2      110.62      130.72      9.39 o 
   4  -6   2        1.53        2.01      5.58 o 
   5  -6   2       33.96       27.99      7.70 o 
   6  -6   2       25.35       17.90      8.06 o 
 -11  -5   2        0.04        2.80      8.34 o 
 -10  -5   2        5.61       12.16      8.49 o 
  -9  -5   2       10.58       23.44      7.90 o 
  -8  -5   2       73.90       69.10      9.65 o 
  -7  -5   2        1.06       11.45      5.66 o 
  -6  -5   2       70.89       65.68      7.64 o 
  -5  -5   2     1009.05     1092.51     20.98 o 
  -4  -5   2      531.61      537.79     14.27 o 
  -3  -5   2     2718.87     2683.20     27.76 o 
  -2  -5   2      745.15      794.62     15.20 o 
  -1  -5   2      313.45      277.37     10.22 o 
   0  -5   2      275.95      274.26     14.60 o 
   1  -5   2       50.39       58.75      5.58 o 
   2  -5   2      210.47      218.77     10.64 o 
   3  -5   2      108.14      102.21      8.15 o 
   4  -5   2       92.66      106.77      8.26 o 
   5  -5   2      197.75      201.59     12.71 o 
   6  -5   2       16.42       13.21      7.18 o 
   7  -5   2        0.14        2.05      7.14 o 
 -11  -4   2       12.26       17.79      8.60 o 
 -10  -4   2        4.07        9.04      7.46 o 
  -9  -4   2        5.15        8.00      7.03 o 
  -8  -4   2       47.29       34.21      7.83 o 
  -7  -4   2        2.43        5.52      5.52 o 
  -6  -4   2      243.43      229.84     10.73 o 
  -5  -4   2       39.94       45.43      5.23 o 
  -4  -4   2        5.85        2.18      3.51 o 
  -3  -4   2      178.87      148.28      7.27 o 
  -2  -4   2     1086.40     1189.74     17.07 o 
  -1  -4   2      776.08      794.66     13.97 o 
   0  -4   2      511.52      551.21     26.06 o 
   1  -4   2       68.17       80.70      6.31 o 
   2  -4   2      247.13      209.48      9.86 o 
   3  -4   2       98.70      103.70      7.46 o 
   4  -4   2       53.67       56.53      5.97 o 
   5  -4   2      105.67      122.76      9.36 o 
   6  -4   2      121.38      129.50     10.89 o 
   7  -4   2        4.83        8.04      8.04 o 
   8  -4   2        6.60        2.13      7.92 o 
 -11  -3   2        0.13        3.50      7.76 o 
 -10  -3   2        1.26        6.91      7.62 o 
  -9  -3   2       23.69       12.45      8.41 o 
  -8  -3   2        0.00        2.97      6.36 o 
  -7  -3   2      354.58      341.81     14.23 o 
  -6  -3   2      362.72      353.86     13.08 o 
  -5  -3   2      509.54      466.58     13.73 o 
  -4  -3   2        4.91        4.06      3.35 o 
  -3  -3   2      149.08      124.59      6.51 o 
  -2  -3   2       78.68       58.08      4.61 o 
  -1  -3   2      423.08      335.86      9.33 o 
   0  -3   2       15.20       10.11      2.13 o 
   1  -3   2     2305.99     2283.42     22.94 o 
   2  -3   2      426.77      440.53     11.42 o 
   3  -3   2      647.93      648.42     15.34 o 
   4  -3   2      197.76      198.01      9.52 o 
   5  -3   2       89.76       96.10      8.03 o 
   6  -3   2        5.34        8.67      5.85 o 
   7  -3   2        2.76        8.36      6.42 o 
   8  -3   2        9.53        1.28      8.71 o 
   9  -3   2        3.11        6.78      8.56 o 
 -10  -2   2        6.77       12.15      8.03 o 
  -9  -2   2       19.89       12.86      7.25 o 
  -8  -2   2       33.73       34.21      7.89 o 
  -7  -2   2       80.01       69.03      7.34 o 
  -6  -2   2      224.70      255.25     10.80 o 
  -5  -2   2      265.10      235.94     10.31 o 
  -4  -2   2       12.53        9.68      4.19 o 
  -3  -2   2        5.98       11.81      2.86 o 
  -2  -2   2       36.40       24.19      3.53 o 
  -1  -2   2     1643.22     1586.03     15.74 o 
   0  -2   2      902.48      804.11     38.55 o 
   1  -2   2        5.45        4.71      2.62 o 
   2  -2   2       43.09       40.48      4.03 o 
   3  -2   2       50.24       45.14      5.46 o 
   4  -2   2       62.05       62.26      6.05 o 
   5  -2   2        0.47        0.24      3.74 o 
   6  -2   2       13.31        7.73      5.85 o 
   7  -2   2      229.58      221.79     12.89 o 
   8  -2   2       19.24       13.83      8.14 o 
   9  -2   2        1.17        7.05      8.02 o 
 -10  -1   2        0.21        5.38      7.94 o 
  -9  -1   2        0.60        1.78      6.72 o 
  -8  -1   2       34.78       21.96      6.60 o 
  -7  -1   2        3.81        4.64      5.37 o 
  -6  -1   2      116.54      124.73      7.78 o 
  -5  -1   2       29.82       34.29      5.15 o 
  -4  -1   2       83.65       63.94      5.36 o 
  -3  -1   2       65.15       58.49      4.01 o 
  -2  -1   2       56.00       58.99      4.91 o 
  -1  -1   2     1565.78     1555.19     13.99 o 
   0  -1   2      425.61      534.63     20.76 o 
   1  -1   2       46.01       50.21      4.18 o 
   2  -1   2      109.29      141.28      5.94 o 
   3  -1   2       53.44       43.18      4.25 o 
   4  -1   2        1.11        1.31      3.17 o 
   5  -1   2        6.82       12.62      3.51 o 
   6  -1   2        8.50        7.81      4.99 o 
   7  -1   2      184.92      184.27     11.45 o 
   8  -1   2        0.14        0.56      6.12 o 
   9  -1   2        3.37        6.67      7.88 o 
  10  -1   2        0.73        1.59      9.27 o 
 -10   0   2        0.01        4.22      7.79 o 
  -9   0   2        7.31       12.89      6.81 o 
  -8   0   2      115.85      104.00      9.85 o 
  -7   0   2       99.84      122.61      8.83 o 
  -6   0   2       50.85       40.20      6.13 o 
  -5   0   2       23.14       14.89      4.78 o 
  -4   0   2     1472.45     1513.95     20.70 o 
  -3   0   2      151.82      139.18      7.18 o 
  -2   0   2     1247.77     1145.06     14.80 o 
  -1   0   2      284.67      294.94      6.22 o 
   0   0   2      741.66      669.47      9.82 o 
   1   0   2      131.42      129.04      3.72 o 
   2   0   2      514.87      501.95      7.56 o 
   3   0   2      281.72      347.91      9.24 o 
   4   0   2      461.01      426.39     11.15 o 
   5   0   2       10.58       17.72      4.08 o 
   6   0   2       15.48        9.33      4.66 o 
   7   0   2        2.94        5.65      5.65 o 
   8   0   2       34.84       23.42      7.75 o 
   9   0   2        0.01       15.32      6.07 o 
  10   0   2       24.61       27.10      8.84 o 
  -9   1   2        0.27        5.92      7.12 o 
  -8   1   2        3.46        3.39      6.51 o 
  -7   1   2      359.67      318.82     15.36 o 
  -6   1   2      137.83      142.16      9.31 o 
  -5   1   2      100.80       97.26      7.08 o 
  -4   1   2        3.54        3.67      3.38 o 
  -3   1   2       69.59       70.17      5.41 o 
  -2   1   2      212.55      227.31      7.95 o 
  -1   1   2      170.89      152.53      5.50 o 
   0   1   2       55.49       61.98      3.13 o 
   1   1   2        0.73        0.32      2.44 o 
   2   1   2     1564.68     1786.11     14.79 o 
   3   1   2       20.41       14.02      2.43 o 
   4   1   2       73.37       92.52      5.43 o 
   5   1   2       11.69       10.68      3.89 o 
   6   1   2      292.59      286.56     11.61 o 
   7   1   2       87.73       85.46      8.61 o 
   8   1   2       26.51       20.34      7.21 o 
   9   1   2       99.26      100.94     11.35 o 
  10   1   2        6.53        2.16      9.61 o 
  -9   2   2        2.18        7.83      8.57 o 
  -8   2   2        0.14        6.21      6.21 o 
  -7   2   2        3.01        3.77      5.72 o 
  -6   2   2      153.22      159.14     10.34 o 
  -5   2   2       73.86       86.49      7.08 o 
  -4   2   2        1.38        2.83      3.72 o 
  -3   2   2       28.73       33.36      4.44 o 
  -2   2   2       73.48       78.28      6.57 o 
  -1   2   2      504.37      496.69      9.60 o 
   0   2   2     6440.76     5915.49    244.50 o 
   1   2   2     6272.13     5679.58    112.34 o 
   2   2   2      211.10      186.27      6.41 o 
   3   2   2      158.89      152.22      5.85 o 
   4   2   2      267.97      271.46      9.83 o 
   5   2   2      165.47      149.51      7.32 o 
   6   2   2      237.78      212.81      9.68 o 
   7   2   2       39.28       48.15      5.97 o 
   8   2   2      163.75      164.18     11.06 o 
   9   2   2       68.47       63.74     11.02 o 
  10   2   2        4.00        0.67      9.21 o 
  11   2   2       20.71        3.22     11.91 o 
  -8   3   2       10.29       21.66      7.13 o 
  -7   3   2       71.45       74.59      9.75 o 
  -6   3   2        2.49        2.07      5.59 o 
  -5   3   2       73.71       69.57      8.35 o 
  -4   3   2       34.63       25.71      6.13 o 
  -3   3   2      326.23      358.39     12.35 o 
  -2   3   2       23.82       26.54      3.93 o 
  -1   3   2      336.02      343.55      9.94 o 
   0   3   2     3140.31     3130.20     16.64 o 
   1   3   2     1934.77     1855.72     17.11 o 
   2   3   2      475.97      544.05      9.32 o 
   3   3   2        4.54        1.36      2.36 o 
   4   3   2       67.51       84.78      4.88 o 
   5   3   2        1.93        0.76      3.01 o 
   6   3   2       45.75       46.73      5.39 o 
   7   3   2      105.93      108.49      7.85 o 
   8   3   2       96.78      104.26      9.76 o 
   9   3   2       10.17        4.49      8.27 o 
  10   3   2        2.03        6.59      7.81 o 
  11   3   2       14.34       38.11     10.10 o 
  -8   4   2       13.43       11.91      8.52 o 
  -7   4   2        0.98        4.62      7.01 o 
  -6   4   2       25.63       40.77      7.35 o 
  -5   4   2        4.14        2.09      6.26 o 
  -4   4   2      717.72      652.73      4.77 o 
  -3   4   2       66.15       68.41      6.51 o 
  -2   4   2      270.39      241.20      9.86 o 
  -1   4   2      122.17      118.08      6.39 o 
   0   4   2       11.91       13.18      2.25 o 
   1   4   2      621.15      646.49     11.62 o 
   2   4   2       12.77        9.58      2.34 o 
   3   4   2       52.30       42.76      4.16 o 
   4   4   2       50.35       51.18      4.43 o 
   5   4   2      271.48      270.60      9.91 o 
   6   4   2       53.31       46.50      5.39 o 
   7   4   2      376.17      381.48     14.00 o 
   8   4   2      222.36      233.97     12.72 o 
   9   4   2        1.64        6.59      7.16 o 
  10   4   2        2.75        2.75      0.80 o 
  11   4   2        4.82       17.20      8.95 o 
  -7   5   2        0.44        8.73      7.17 o 
  -6   5   2        0.38        1.95      6.67 o 
  -5   5   2        1.40        0.58      6.08 o 
  -4   5   2        9.26       17.37      5.54 o 
  -3   5   2        0.00        0.00      4.14 o 
  -2   5   2      157.42      162.03      9.12 o 
  -1   5   2      275.88      266.62     10.38 o 
   0   5   2      501.48      505.62     25.20 o 
   1   5   2     1035.33     1125.24     16.93 o 
   2   5   2     3576.37     3864.47     30.73 o 
   3   5   2      135.15      150.75      6.91 o 
   4   5   2      383.18      386.52     11.29 o 
   5   5   2       88.80       70.33      6.51 o 
   6   5   2      126.89      116.98      8.64 o 
   7   5   2      113.82      114.89      8.90 o 
   8   5   2        5.19       10.09      5.82 o 
   9   5   2       19.75        7.19      7.19 o 
  10   5   2       63.71       63.29     10.26 o 
  11   5   2        9.51       17.32      9.34 o 
  -6   6   2        0.32       10.24      7.46 o 
  -5   6   2       19.06       25.21      7.48 o 
  -4   6   2       33.76       22.60      8.06 o 
  -3   6   2      105.07       92.01      8.96 o 
  -2   6   2      134.42      109.14      8.49 o 
  -1   6   2       26.06       24.85      4.76 o 
   0   6   2       70.74       74.82      4.30 o 
   1   6   2       26.55       26.96      4.26 o 
   2   6   2      130.74      150.40      7.71 o 
   3   6   2      105.00      119.60      7.02 o 
   4   6   2      241.35      234.42      9.93 o 
   5   6   2      414.62      428.86     13.58 o 
   6   6   2      231.41      247.54     11.55 o 
   7   6   2      258.74      287.47     13.07 o 
   8   6   2      482.82      493.90     18.35 o 
   9   6   2       85.76       81.16      9.96 o 
  10   6   2        5.31        8.70      8.50 o 
  11   6   2       19.10       10.69      9.52 o 
  -5   7   2       26.99       22.75      9.35 o 
  -4   7   2       25.57       27.87      7.63 o 
  -3   7   2       11.59        9.53      6.53 o 
  -2   7   2        7.47       10.50      5.06 o 
  -1   7   2       44.48       41.36      6.16 o 
   0   7   2      379.07      348.43     29.12 o 
   1   7   2      107.55       77.40      7.08 o 
   2   7   2        7.06        6.83      3.57 o 
   3   7   2      242.63      235.94     10.47 o 
   4   7   2       24.19       31.12      4.19 o 
   5   7   2       59.59       64.08      6.58 o 
   6   7   2       20.29       21.39      5.80 o 
   7   7   2        4.25        3.83      5.64 o 
   8   7   2       10.26       13.76      7.57 o 
   9   7   2      104.68      127.36     11.73 o 
  10   7   2       29.40       36.46      9.17 o 
  11   7   2        4.39        1.96      8.43 o 
  -4   8   2       38.13       24.25      7.58 o 
  -3   8   2       30.14       29.82      7.37 o 
  -2   8   2       82.86       77.78      8.30 o 
  -1   8   2      166.84      174.55     11.49 o 
   0   8   2       51.32       38.48      4.64 o 
   1   8   2       17.05       22.55      5.04 o 
   2   8   2        0.08        3.45      4.16 o 
   3   8   2       27.30       31.01      5.17 o 
   4   8   2       35.77       30.39      6.41 o 
   5   8   2      204.27      175.14     10.83 o 
   6   8   2      273.22      272.02     13.85 o 
   7   8   2       72.59       73.01      9.28 o 
   8   8   2      175.06      181.52     13.02 o 
   9   8   2        0.51        4.14      7.90 o 
  10   8   2       85.60       88.10     10.35 o 
  11   8   2       13.70        9.90      9.16 o 
  -3   9   2        4.10        2.75      7.44 o 
  -2   9   2        3.46        7.54      5.97 o 
  -1   9   2        5.17        2.35      6.53 o 
   0   9   2       22.24       26.39      4.65 o 
   1   9   2       92.18      100.90      9.43 o 
   2   9   2      385.49      361.46     15.81 o 
   3   9   2      124.70      103.87      9.49 o 
   4   9   2        4.49       10.71      5.39 o 
   5   9   2      452.58      496.92     18.51 o 
   6   9   2      161.38      135.56     12.53 o 
   7   9   2        1.40        7.74      7.74 o 
   8   9   2        0.06        2.90      7.84 o 
   9   9   2       15.83       22.74      9.06 o 
  10   9   2       65.95       54.59     10.53 o 
  -1  10   2        0.08        2.07      6.13 o 
   0  10   2       64.41       65.33      8.05 o 
   1  10   2        5.73        9.84      6.14 o 
   2  10   2       73.25       80.14      9.77 o 
   3  10   2       60.01       58.81      9.29 o 
   4  10   2       62.57       77.36      9.08 o 
   5  10   2       21.01       23.55      6.69 o 
   6  10   2       55.29       46.49      8.64 o 
   7  10   2      105.33      113.37     12.02 o 
   8  10   2       67.94       75.72      9.70 o 
   9  10   2        8.15       10.78      7.48 o 
  10  10   2        0.05        1.72      8.05 o 
   1  11   2       30.34       46.31      8.32 o 
   2  11   2       30.89       34.42      9.28 o 
   3  11   2        0.37        0.67      5.89 o 
   4  11   2       19.54       23.09      6.62 o 
   5  11   2       45.66       56.08      8.34 o 
   6  11   2       11.13        9.69      6.77 o 
   7  11   2       21.56       20.95     10.13 o 
   8  11   2       10.44        3.07      8.70 o 
   4  12   2        0.03        0.00      6.90 o 
   5  12   2       14.00        6.35      7.82 o 
   6  12   2       13.33       10.19      6.99 o 
  -8 -11   3        4.21        8.43      8.43 o 
  -7 -11   3        0.62        4.12      8.12 o 
  -6 -11   3       82.59       82.30      9.75 o 
  -5 -11   3        0.38        0.59      6.49 o 
  -4 -11   3        3.17       16.82      6.53 o 
  -3 -11   3        0.08        2.45      6.06 o 
  -2 -11   3        5.42        8.88      7.02 o 
  -1 -11   3       15.02       27.82      7.58 o 
  -9 -10   3       25.75       33.13      9.17 o 
  -8 -10   3       87.50       93.48     11.44 o 
  -7 -10   3        5.17        4.00      7.71 o 
  -6 -10   3       89.06       96.24      9.70 o 
  -5 -10   3        0.14        2.25      6.73 o 
  -4 -10   3       44.45       31.45      7.36 o 
  -3 -10   3      123.76      108.53     11.31 o 
  -2 -10   3      101.66      101.59      9.84 o 
  -1 -10   3       23.66       39.29      7.73 o 
   0 -10   3       20.45       22.22      5.10 o 
   1 -10   3       10.69       12.89      7.09 o 
 -10  -9   3       13.98       31.70      9.27 o 
  -9  -9   3       24.25       38.91      9.26 o 
  -8  -9   3        8.62       14.30      8.06 o 
  -7  -9   3       53.90       60.93      9.76 o 
  -6  -9   3       10.39        0.51      7.99 o 
  -5  -9   3      257.31      257.72     13.40 o 
  -4  -9   3       71.87       73.88      7.50 o 
  -3  -9   3      152.21      141.40     10.23 o 
  -2  -9   3       10.47        5.06      6.04 o 
  -1  -9   3       79.59       78.26      9.02 o 
   0  -9   3      101.96      123.36     16.87 o 
   1  -9   3        7.15       13.31      6.72 o 
   2  -9   3      134.98      151.19     13.52 o 
   3  -9   3       48.56       52.43      9.41 o 
 -10  -8   3       13.53        8.03      8.80 o 
  -9  -8   3       28.98       33.63      9.42 o 
  -8  -8   3        1.93        7.82      7.37 o 
  -7  -8   3       67.11       73.03      9.08 o 
  -6  -8   3      124.26      145.23     11.45 o 
  -5  -8   3       23.06       20.36      6.86 o 
  -4  -8   3      182.25      184.84     10.87 o 
  -3  -8   3       62.40       63.44      6.86 o 
  -2  -8   3      184.23      173.34     10.52 o 
  -1  -8   3      613.27      572.70     18.67 o 
   0  -8   3       28.61       22.44      4.94 o 
   1  -8   3      207.36      190.47     13.23 o 
   2  -8   3        9.14        9.39      6.71 o 
   3  -8   3        1.24        3.25      7.05 o 
   4  -8   3        0.00        6.76      6.76 o 
 -10  -7   3        9.67       21.30      8.38 o 
  -9  -7   3        2.37        0.58      8.74 o 
  -8  -7   3       42.96       37.78      9.14 o 
  -7  -7   3        0.01        3.94      5.75 o 
  -6  -7   3       59.42       55.20      7.84 o 
  -5  -7   3        6.25        8.84      5.42 o 
  -4  -7   3      295.86      281.00     12.31 o 
  -3  -7   3      113.00       89.45      7.90 o 
  -2  -7   3        6.03        6.61      4.58 o 
  -1  -7   3       85.15       71.64      7.34 o 
   0  -7   3       21.34       22.44      3.70 o 
   1  -7   3       17.84        8.92      6.64 o 
   2  -7   3      258.99      278.88     15.28 o 
   3  -7   3       10.28        9.08      6.93 o 
   4  -7   3      551.27      587.15     21.17 o 
   5  -7   3        1.84        1.20      5.82 o 
 -11  -6   3        0.18        6.15      8.42 o 
 -10  -6   3        0.00        4.46      8.93 o 
  -9  -6   3      134.18      126.63     13.04 o 
  -8  -6   3        4.37        6.82      7.28 o 
  -7  -6   3       34.62       29.03      7.86 o 
  -6  -6   3        2.43        5.07      5.77 o 
  -5  -6   3      258.03      219.02     10.76 o 
  -4  -6   3        5.22        8.88      4.33 o 
  -3  -6   3        8.18        2.73      5.93 o 
  -2  -6   3       64.51       57.43      5.57 o 
  -1  -6   3        2.23        0.00      3.62 o 
   0  -6   3        0.02        0.35      4.49 o 
   1  -6   3      335.58      318.58     13.61 o 
   2  -6   3       16.96       10.83      5.18 o 
   3  -6   3        0.41        2.92      5.30 o 
   4  -6   3      139.06      141.47     11.26 o 
   5  -6   3       14.20       28.97      6.64 o 
   6  -6   3       24.47       20.66      8.09 o 
 -11  -5   3        0.04        6.30      9.93 o 
 -10  -5   3        4.76       11.57      8.87 o 
  -9  -5   3       86.55       73.83     11.70 o 
  -8  -5   3      241.48      291.88     14.46 o 
  -7  -5   3      283.69      279.60     13.94 o 
  -6  -5   3       68.63       71.56      7.31 o 
  -5  -5   3       22.45       13.66      5.19 o 
  -4  -5   3       10.49        0.96      4.04 o 
  -3  -5   3        5.37        8.61      3.75 o 
  -2  -5   3       50.18       35.20      4.85 o 
  -1  -5   3       65.14       78.68      5.86 o 
   0  -5   3      365.31      377.90      8.69 o 
   1  -5   3     1084.57     1143.38     21.97 o 
   2  -5   3      289.16      339.56     13.02 o 
   3  -5   3       26.46       33.72      4.91 o 
   4  -5   3       22.77       21.59      5.95 o 
   5  -5   3        0.00        3.12      5.67 o 
   6  -5   3        6.49        7.08      5.85 o 
   7  -5   3        0.00        7.69      7.69 o 
 -11  -4   3        1.68        9.39      9.39 o 
 -10  -4   3       10.69        3.87      9.27 o 
  -9  -4   3       62.76       64.95      9.44 o 
  -8  -4   3      154.80      165.73     12.24 o 
  -7  -4   3        3.06        4.38      5.76 o 
  -6  -4   3       23.52       38.20      5.90 o 
  -5  -4   3        1.77        0.35      4.27 o 
  -4  -4   3       12.57        8.71      4.24 o 
  -3  -4   3      237.64      196.01      8.36 o 
  -2  -4   3      279.42      269.84      9.55 o 
  -1  -4   3      145.71      117.60      6.68 o 
   0  -4   3       67.06       82.70      4.06 o 
   1  -4   3      242.27      223.66      9.55 o 
   2  -4   3      101.64      108.56      7.34 o 
   3  -4   3       61.19       75.03      6.08 o 
   4  -4   3       21.30       11.71      5.33 o 
   5  -4   3        2.18        6.59      4.64 o 
   6  -4   3        1.05        6.58      6.58 o 
   7  -4   3        7.99        7.29      6.31 o 
   8  -4   3        0.34        6.23      7.48 o 
 -10  -3   3       28.83       24.04      8.68 o 
  -9  -3   3        1.09        6.79      6.19 o 
  -8  -3   3       89.50       98.03      9.48 o 
  -7  -3   3      255.99      233.38     12.48 o 
  -6  -3   3      412.55      418.86     14.77 o 
  -5  -3   3       41.88       47.07      5.98 o 
  -4  -3   3     1176.40     1329.29     19.48 o 
  -3  -3   3       88.80       86.46      6.40 o 
  -2  -3   3       76.02       93.83      5.73 o 
  -1  -3   3       33.76       29.71      3.76 o 
   0  -3   3      261.12      332.36     10.14 o 
   1  -3   3      270.54      234.50      8.79 o 
   2  -3   3       15.19        6.71      3.08 o 
   3  -3   3       10.05        7.91      4.64 o 
   4  -3   3       22.70       16.73      5.33 o 
   5  -3   3       13.81       11.35      5.31 o 
   6  -3   3      160.23      171.55     11.54 o 
   7  -3   3       14.19        6.62      6.88 o 
   8  -3   3        3.05        3.86      7.05 o 
   9  -3   3       12.53        7.39      9.54 o 
 -10  -2   3        0.93        7.79      7.98 o 
  -9  -2   3        3.29        0.00      6.83 o 
  -8  -2   3       36.97       50.47      7.07 o 
  -7  -2   3      203.81      198.05     11.18 o 
  -6  -2   3      201.40      189.14     10.16 o 
  -5  -2   3      264.98      314.44     11.64 o 
  -4  -2   3        3.64        1.07      3.16 o 
  -3  -2   3      125.89      114.86      6.77 o 
  -2  -2   3      521.46      507.45      9.82 o 
  -1  -2   3    13350.36    13118.52    210.67 o 
   0  -2   3     4223.35     3974.40    187.64 o 
   1  -2   3     2026.64     2198.16     20.51 o 
   2  -2   3      159.05      153.64      6.93 o 
   3  -2   3      166.64      197.94      8.25 o 
   4  -2   3        8.56       11.85      3.84 o 
   5  -2   3        1.93        1.15      3.59 o 
   6  -2   3      138.01      133.04      9.74 o 
   7  -2   3       86.12       68.99      8.87 o 
   8  -2   3       21.06       24.38      7.14 o 
   9  -2   3        7.22        4.86      8.77 o 
 -10  -1   3        8.41        2.73      8.78 o 
  -9  -1   3        0.01        5.37      6.60 o 
  -8  -1   3       79.24       54.58      8.08 o 
  -7  -1   3       19.86       21.70      5.96 o 
  -6  -1   3        0.30        0.73      4.77 o 
  -5  -1   3        6.09        5.79      4.33 o 
  -4  -1   3      516.71      546.03     13.74 o 
  -3  -1   3        7.48       12.82      3.02 o 
  -2  -1   3      794.43      790.50     12.44 o 
  -1  -1   3      692.74      870.95     11.68 o 
   0  -1   3    16220.72    15175.71    136.44 o 
   1  -1   3       69.64       79.20      4.36 o 
   2  -1   3      630.88      552.42     10.46 o 
   3  -1   3       93.90       85.98      5.49 o 
   4  -1   3      917.82      881.88     15.95 o 
   5  -1   3      225.18      208.15      9.79 o 
   6  -1   3        3.36        3.54      4.80 o 
   7  -1   3       12.94       13.11      5.72 o 
   8  -1   3        6.45        2.81      7.11 o 
   9  -1   3       19.23       15.21      8.72 o 
  10  -1   3        0.05        4.61      8.45 o 
 -10   0   3        0.40        2.89      8.41 o 
  -9   0   3        9.30       23.43      6.80 o 
  -8   0   3       70.83       66.88      9.21 o 
  -7   0   3       77.63       65.64      8.28 o 
  -6   0   3        1.12        1.63      5.91 o 
  -5   0   3      119.35      105.60      8.02 o 
  -4   0   3        7.44        1.15      3.31 o 
  -3   0   3      313.01      372.43     11.74 o 
  -2   0   3       17.61       10.62      2.90 o 
  -1   0   3        4.00        4.48      1.92 o 
   0   0   3        1.80        1.88      9.13 o 
   1   0   3     6547.82     6438.04    124.74 o 
   2   0   3      385.29      384.29      7.38 o 
   3   0   3      149.64      162.87      7.18 o 
   4   0   3       27.30       21.09      3.75 o 
   5   0   3        1.71        2.66      3.97 o 
   6   0   3       64.08       63.37      6.87 o 
   7   0   3      117.18      118.61      8.69 o 
   8   0   3        2.70        5.83      5.90 o 
   9   0   3       14.90       35.30      7.74 o 
  10   0   3        0.41        9.26      9.26 o 
  -9   1   3        1.55        1.72      0.39 o 
  -8   1   3        3.04        1.20      6.90 o 
  -7   1   3       23.02       19.01      6.76 o 
  -6   1   3       93.58       88.17      8.56 o 
  -5   1   3        0.50        4.24      4.11 o 
  -4   1   3        4.58       13.75      3.78 o 
  -3   1   3      425.23      450.19     12.48 o 
  -2   1   3      869.43      888.43     13.75 o 
  -1   1   3      962.04     1047.22     13.27 o 
   0   1   3     5529.57     5520.47     53.78 o 
   1   1   3      298.34      304.90      6.63 o 
   2   1   3      326.68      267.47      6.57 o 
   3   1   3       87.98       74.57      4.29 o 
   4   1   3      203.51      186.38      7.36 o 
   5   1   3       37.37       39.10      4.68 o 
   6   1   3        7.78        8.18      3.73 o 
   7   1   3        3.69        4.99      3.97 o 
   8   1   3       16.47       29.40      5.91 o 
   9   1   3        2.00        4.25      7.14 o 
  10   1   3       15.00       21.40      7.98 o 
  -9   2   3        6.73        3.72      8.12 o 
  -8   2   3        1.45        3.26      7.13 o 
  -7   2   3        1.06        3.99      5.91 o 
  -6   2   3       68.56       82.29      8.75 o 
  -5   2   3       78.08       73.07      8.33 o 
  -4   2   3       42.93       45.25      5.75 o 
  -3   2   3       10.67        5.90      3.65 o 
  -2   2   3      570.00      597.69     13.16 o 
  -1   2   3        7.90       12.80      2.75 o 
   0   2   3      205.47      165.12      4.35 o 
   1   2   3     2458.41     2545.98     19.68 o 
   2   2   3       67.28       84.61      4.21 o 
   3   2   3     2057.97     2057.70     19.04 o 
   4   2   3      917.62      918.47     14.14 o 
   5   2   3      100.56      100.87      6.22 o 
   6   2   3       23.31       31.83      4.55 o 
   7   2   3      206.34      195.82     10.68 o 
   8   2   3       35.74       35.01      7.23 o 
   9   2   3        0.31        7.62      7.11 o 
  10   2   3        2.09        1.40      9.00 o 
  11   2   3       14.95        3.98     10.60 o 
  -8   3   3       20.34       26.40      8.96 o 
  -7   3   3       13.32       11.36      8.02 o 
  -6   3   3       65.11       56.70      8.39 o 
  -5   3   3      204.33      216.20     12.41 o 
  -4   3   3        0.02        1.21      4.09 o 
  -3   3   3      230.75      254.00     10.64 o 
  -2   3   3      437.76      424.94     11.99 o 
  -1   3   3      471.25      498.67     11.97 o 
   0   3   3     1652.49     1677.15     21.13 o 
   1   3   3       20.46       18.36      2.57 o 
   2   3   3       57.53       65.00      4.87 o 
   3   3   3      811.44      762.62     12.70 o 
   4   3   3      221.12      234.67      9.74 o 
   5   3   3      546.88      541.71     13.39 o 
   6   3   3        0.08        1.31      4.41 o 
   7   3   3      120.87      121.36      8.46 o 
   8   3   3      289.79      281.02     13.30 o 
   9   3   3      211.16      217.16     13.94 o 
  10   3   3        4.65        2.67      9.06 o 
  11   3   3        0.02       12.05      7.95 o 
  -7   4   3       21.91       14.80      8.58 o 
  -6   4   3        8.36       13.78      6.07 o 
  -5   4   3        4.63        9.90      6.19 o 
  -4   4   3        6.32        0.42      5.25 o 
  -3   4   3      210.53      228.02     10.47 o 
  -2   4   3      627.00      669.75     15.73 o 
  -1   4   3        4.44        4.95      1.24 o 
   0   4   3      655.62      706.89      9.83 o 
   1   4   3       22.35       19.42      3.50 o 
   2   4   3      121.07      119.97      5.96 o 
   3   4   3      113.15      124.62      6.32 o 
   4   4   3       47.40       52.85      4.96 o 
   5   4   3      603.30      680.58     15.32 o 
   6   4   3      658.29      691.21     17.01 o 
   7   4   3       18.27       25.58      4.95 o 
   8   4   3       27.53       30.63      7.02 o 
   9   4   3       42.17       35.22      8.39 o 
  10   4   3        2.93        3.84      7.67 o 
  11   4   3       30.96       31.56      9.83 o 
  -7   5   3        3.66       10.29      7.99 o 
  -6   5   3        0.01        6.37      5.64 o 
  -5   5   3        0.58        7.37      5.64 o 
  -4   5   3      439.49      386.29     16.66 o 
  -3   5   3        7.15        7.30      5.07 o 
  -2   5   3      430.32      444.17     14.22 o 
  -1   5   3       39.62       41.05      5.53 o 
   0   5   3       98.63      108.86      4.76 o 
   1   5   3     1726.97     1803.54     22.30 o 
   2   5   3        0.33        4.12      3.06 o 
   3   5   3       45.67       62.22      5.15 o 
   4   5   3      506.42      557.38     14.01 o 
   5   5   3        2.30        2.60      3.53 o 
   6   5   3       32.73       41.66      5.25 o 
   7   5   3        8.12        7.66      5.02 o 
   8   5   3       75.13       77.47      8.64 o 
   9   5   3       45.50       42.28      9.65 o 
  10   5   3        0.08        8.89      8.89 o 
  11   5   3       12.28       16.68      9.32 o 
  -6   6   3        4.69        4.01     10.01 o 
  -5   6   3        1.75        7.30      7.30 o 
  -4   6   3        1.96        2.17      5.22 o 
  -3   6   3      173.89      166.17     10.91 o 
  -2   6   3       50.71       61.53      6.81 o 
  -1   6   3       17.40       17.13      4.01 o 
   0   6   3      150.25      155.87      6.18 o 
   1   6   3        8.69        1.62      4.19 o 
   2   6   3     1035.08     1076.12     19.74 o 
   3   6   3        0.31        1.29      3.43 o 
   4   6   3      349.06      351.38     12.13 o 
   5   6   3      310.74      289.08     12.02 o 
   6   6   3      161.68      180.00      9.79 o 
   7   6   3      359.29      346.46     14.52 o 
   8   6   3      195.94      223.23     12.61 o 
   9   6   3        3.01        4.01      7.45 o 
  10   6   3       19.61       17.00      8.53 o 
  11   6   3        2.01       15.47      8.21 o 
  -5   7   3        3.06        0.73      5.35 o 
  -4   7   3        0.87        5.75      5.75 o 
  -3   7   3       27.41       20.00      6.67 o 
  -2   7   3       32.84       31.54      6.32 o 
  -1   7   3       17.31       18.16      5.63 o 
   0   7   3       75.80       76.10      5.22 o 
   1   7   3        6.22        2.36      4.76 o 
   2   7   3      692.51      680.75     17.94 o 
   3   7   3      103.61       99.30      7.74 o 
   4   7   3       10.28       11.03      4.19 o 
   5   7   3       12.14       10.09      4.56 o 
   6   7   3      102.02       82.66      8.43 o 
   7   7   3       28.84       21.37      7.08 o 
   8   7   3       20.23       18.43      7.46 o 
   9   7   3       10.83       15.89      7.56 o 
  10   7   3       71.34       78.13     11.11 o 
  11   7   3       15.82       16.16      9.52 o 
  -4   8   3       13.47        3.66      8.25 o 
  -3   8   3       15.41       24.01      5.64 o 
  -2   8   3       21.45       28.72      7.23 o 
  -1   8   3        2.86        4.16      4.98 o 
   0   8   3       21.59       22.44      4.28 o 
   1   8   3      212.24      208.41     11.75 o 
   2   8   3       58.16       58.89      7.48 o 
   3   8   3        7.86        9.94      4.12 o 
   4   8   3        1.24        0.00      4.20 o 
   5   8   3      392.99      400.69     15.90 o 
   6   8   3       35.50       35.02      6.29 o 
   7   8   3       26.69       23.72      6.90 o 
   8   8   3       11.02       13.74      7.39 o 
   9   8   3       38.15       33.00      8.70 o 
  10   8   3       39.26       53.21     10.07 o 
  11   8   3        0.03        8.33      8.33 o 
  -2   9   3       17.10       24.07      6.42 o 
  -1   9   3       19.02       20.03      6.23 o 
   0   9   3       25.87       16.23      7.76 o 
   1   9   3       55.78       36.30      7.83 o 
   2   9   3        3.52        2.17      6.90 o 
   3   9   3        0.01        2.14      5.16 o 
   4   9   3      196.05      182.60     12.43 o 
   5   9   3        0.75        9.29      4.78 o 
   6   9   3      219.76      207.32     13.48 o 
   7   9   3       30.37       36.70      7.73 o 
   8   9   3       11.14        1.80      7.54 o 
   9   9   3       25.67       24.34      8.11 o 
  10   9   3       11.17       23.01      8.16 o 
  -1  10   3        9.36       15.59      6.61 o 
   0  10   3       16.73       25.62      6.75 o 
   1  10   3       21.23       33.53      7.36 o 
   2  10   3       32.59       23.83      7.41 o 
   3  10   3        9.73       22.81      6.47 o 
   4  10   3       60.95       57.64      9.11 o 
   5  10   3        5.07        7.41      6.37 o 
   6  10   3       34.58       38.98      7.64 o 
   7  10   3        0.10        8.07      6.47 o 
   8  10   3        0.30        2.47      7.52 o 
   9  10   3       75.65       57.70     10.83 o 
   1  11   3       15.71       25.37      7.66 o 
   2  11   3       13.55       13.69      6.91 o 
   3  11   3        6.98        4.23      7.71 o 
   4  11   3        0.84        9.64      6.66 o 
   5  11   3        1.37        0.68      7.25 o 
   6  11   3       65.33       52.08      9.95 o 
   7  11   3        3.39        4.54      5.99 o 
   8  11   3        6.73        1.28      7.65 o 
  -7 -11   4       83.74       71.84     10.30 o 
  -6 -11   4       67.04       71.21      9.48 o 
  -5 -11   4       12.22       15.69      5.76 o 
  -4 -11   4       45.40       48.21      8.45 o 
  -3 -11   4        6.35        6.87      6.81 o 
  -2 -11   4        2.99        5.18      6.65 o 
  -1 -11   4       21.54       18.98      7.36 o 
  -8 -10   4        0.10        0.56      7.47 o 
  -7 -10   4        2.92        9.87      7.05 o 
  -6 -10   4       17.95       11.42      7.67 o 
  -5 -10   4       16.64       29.85      6.77 o 
  -4 -10   4       62.26       74.76      9.03 o 
  -3 -10   4       41.33       27.30      7.61 o 
  -2 -10   4       13.85       11.11      6.92 o 
  -1 -10   4      107.72      111.38     10.92 o 
   0 -10   4       10.80        7.16      4.97 o 
   1 -10   4        0.60        5.62      6.74 o 
  -9  -9   4       20.55       16.68     10.16 o 
  -8  -9   4        0.07        9.83      6.65 o 
  -7  -9   4        1.33        7.41      7.41 o 
  -6  -9   4       25.99       17.18      8.05 o 
  -5  -9   4       13.65       20.80      6.81 o 
  -4  -9   4       17.55       15.83      6.79 o 
  -3  -9   4      147.71      162.27     10.70 o 
  -2  -9   4       46.21       50.26      7.28 o 
  -1  -9   4       95.71       87.93      9.99 o 
   0  -9   4        7.40       12.11      4.20 o 
   1  -9   4        3.23        3.10      6.74 o 
   2  -9   4       54.39       68.30     10.12 o 
   3  -9   4       69.32       68.06     11.73 o 
 -10  -8   4        0.60        4.36      8.38 o 
  -9  -8   4        0.00        2.37      8.18 o 
  -8  -8   4       32.31       27.67      9.73 o 
  -7  -8   4       50.88       41.43      8.91 o 
  -6  -8   4        1.61        0.00      5.77 o 
  -5  -8   4       11.27       15.69      5.54 o 
  -4  -8   4       80.64       99.13      7.78 o 
  -3  -8   4       80.89       75.82      8.02 o 
  -2  -8   4       20.67       29.71      5.51 o 
  -1  -8   4       61.22       55.49      7.97 o 
   0  -8   4        1.53        6.69      4.10 o 
   1  -8   4       29.83       32.19      7.41 o 
   2  -8   4       92.91      105.57     10.62 o 
   3  -8   4        0.00        0.00      6.86 o 
   4  -8   4        7.96        5.55      7.46 o 
 -10  -7   4        0.31        3.82      8.81 o 
  -9  -7   4       56.91       55.21      9.49 o 
  -8  -7   4       15.02       15.94      7.84 o 
  -7  -7   4       18.58       31.81      7.34 o 
  -6  -7   4       10.13       13.53      6.46 o 
  -5  -7   4       90.61       92.25      8.81 o 
  -4  -7   4        0.03        7.44      4.18 o 
  -3  -7   4       59.92       71.28      7.16 o 
  -2  -7   4        0.07        4.93      3.31 o 
  -1  -7   4      260.36      275.19     12.50 o 
   0  -7   4        1.22        1.54      3.10 o 
   1  -7   4        2.06        4.39      4.81 o 
   2  -7   4      101.84      108.36     10.11 o 
   3  -7   4       21.08       39.61      6.80 o 
   4  -7   4       12.55       15.28      6.68 o 
   5  -7   4       17.33       19.04      7.81 o 
 -10  -6   4        2.66       10.28      7.83 o 
  -9  -6   4      102.09      122.64     11.63 o 
  -8  -6   4        8.74       13.88      7.80 o 
  -7  -6   4       20.22       16.38      6.12 o 
  -6  -6   4        0.01        1.74      5.48 o 
  -5  -6   4        5.27        5.56      5.63 o 
  -4  -6   4       24.69       35.84      5.80 o 
  -3  -6   4       41.23       40.57      5.78 o 
  -2  -6   4       62.20       44.35      5.36 o 
  -1  -6   4       80.84       81.78      6.89 o 
   0  -6   4      243.63      224.89      7.61 o 
   1  -6   4      182.12      182.05     10.13 o 
   2  -6   4        7.97       10.16      5.51 o 
   3  -6   4       76.72       84.31      8.03 o 
   4  -6   4        0.64        2.05      4.70 o 
   5  -6   4       10.70        4.44      6.56 o 
   6  -6   4       17.65       17.12      7.36 o 
 -10  -5   4       19.92        1.94      9.23 o 
  -9  -5   4       26.81       31.63      7.59 o 
  -8  -5   4      101.30      111.99     10.29 o 
  -7  -5   4      118.41      128.16     10.61 o 
  -6  -5   4      177.69      202.22     10.51 o 
  -5  -5   4        1.34        4.47      4.47 o 
  -4  -5   4      742.20      815.93     18.43 o 
  -3  -5   4       12.60       14.04      4.35 o 
  -2  -5   4        2.65        5.61      3.58 o 
  -1  -5   4      108.24      118.93      7.60 o 
   0  -5   4      674.30      690.43     11.90 o 
   1  -5   4       11.05        3.31      4.31 o 
   2  -5   4       48.16       53.65      6.31 o 
   3  -5   4       18.13        7.80      5.33 o 
   4  -5   4       35.81       36.97      6.05 o 
   5  -5   4       27.62       22.96      6.93 o 
   6  -5   4      119.20      108.37     11.49 o 
   7  -5   4        9.01       14.61      8.23 o 
 -10  -4   4        5.80        0.00      7.86 o 
  -9  -4   4        9.54        8.76      8.76 o 
  -8  -4   4       74.40       54.81     10.25 o 
  -7  -4   4       55.73       74.81      8.49 o 
  -6  -4   4       17.99       15.11      5.22 o 
  -5  -4   4       27.70       24.88      5.20 o 
  -4  -4   4        6.39        4.36      4.08 o 
  -3  -4   4      219.65      223.35      9.16 o 
  -2  -4   4      625.97      588.52     14.10 o 
  -1  -4   4      571.89      519.69     13.40 o 
   0  -4   4      174.43      152.45      6.07 o 
   1  -4   4      575.15      610.38     15.51 o 
   2  -4   4      249.61      236.86      9.94 o 
   3  -4   4       11.04        9.16      4.25 o 
   4  -4   4        0.39        0.83      4.32 o 
   5  -4   4        8.41       12.22      5.69 o 
   6  -4   4      540.71      554.43     20.20 o 
   7  -4   4        1.84        5.44      6.54 o 
   8  -4   4       26.05       19.29      9.48 o 
 -10  -3   4        3.96        1.96      7.49 o 
  -9  -3   4        5.57        5.73      6.83 o 
  -8  -3   4       38.87       43.64      7.36 o 
  -7  -3   4       37.05       42.25      7.25 o 
  -6  -3   4       20.87       24.66      5.37 o 
  -5  -3   4        5.82       11.24      4.90 o 
  -4  -3   4      343.88      316.76     11.46 o 
  -3  -3   4      268.89      271.60     10.13 o 
  -2  -3   4       70.20       53.19      4.96 o 
  -1  -3   4     1885.25     1865.96     21.27 o 
   0  -3   4      264.04      340.35     13.19 o 
   1  -3   4      641.19      760.38     14.25 o 
   2  -3   4      300.13      340.36     10.70 o 
   3  -3   4      728.00      791.72     17.32 o 
   4  -3   4        2.44        7.69      4.08 o 
   5  -3   4      685.95      673.38     19.39 o 
   6  -3   4       93.33       92.28      8.82 o 
   7  -3   4      129.59      136.70     10.58 o 
   8  -3   4       44.12       24.91      9.03 o 
   9  -3   4        0.40        5.87      7.78 o 
 -10  -2   4       10.65        0.63      8.89 o 
  -9  -2   4        1.61        4.11      6.68 o 
  -8  -2   4        3.57        3.05      6.62 o 
  -7  -2   4       60.00       61.42      7.86 o 
  -6  -2   4        3.13        4.26      5.33 o 
  -5  -2   4        4.59       11.50      2.69 o 
  -4  -2   4       86.09       74.38      6.46 o 
  -3  -2   4      202.67      237.64      9.02 o 
  -2  -2   4      383.01      288.48      9.65 o 
  -1  -2   4     2818.63     2908.04     24.77 o 
   0  -2   4     3598.21     4084.53    186.08 o 
   1  -2   4       22.97       21.07      3.66 o 
   2  -2   4     1022.27     1008.93     15.62 o 
   3  -2   4        0.39        4.17      2.68 o 
   4  -2   4        0.04        3.68      3.68 o 
   5  -2   4        0.53        0.00      3.62 o 
   6  -2   4      162.18      154.93     10.24 o 
   7  -2   4       59.91       40.36      7.44 o 
   8  -2   4       13.77       13.67      6.17 o 
   9  -2   4       12.88       15.93      7.72 o 
 -10  -1   4       13.17       18.92      8.10 o 
  -9  -1   4        8.82        6.75      7.33 o 
  -8  -1   4       21.36       20.90      6.99 o 
  -7  -1   4       97.36       81.66      8.97 o 
  -6  -1   4      156.38      162.78      9.56 o 
  -5  -1   4      244.04      255.10     10.91 o 
  -4  -1   4       72.22       59.88      5.16 o 
  -3  -1   4     1266.75     1365.36     18.62 o 
  -2  -1   4      230.15      187.28      7.10 o 
  -1  -1   4        0.48        0.59      2.34 o 
   0  -1   4     2936.53     3193.76     46.89 o 
   1  -1   4     2773.58     3005.77     23.16 o 
   2  -1   4      226.34      185.65      7.02 o 
   3  -1   4       70.50       62.52      5.07 o 
   4  -1   4      194.97      245.03      9.99 o 
   5  -1   4      422.33      432.39     13.92 o 
   6  -1   4        4.34        2.45      4.29 o 
   7  -1   4        4.29        2.85      4.91 o 
   8  -1   4        3.30       19.54      5.80 o 
   9  -1   4        3.25        3.91      6.85 o 
  10  -1   4        0.18        3.06      9.32 o 
  -9   0   4        1.72        5.26      6.78 o 
  -8   0   4        1.07        5.69      6.22 o 
  -7   0   4        1.31        2.00      6.34 o 
  -6   0   4      550.32      518.55     17.21 o 
  -5   0   4        3.06        0.75      4.34 o 
  -4   0   4      100.54       79.18      7.53 o 
  -3   0   4      136.52      136.95      7.24 o 
  -2   0   4      235.19      248.46      8.32 o 
  -1   0   4      253.74      223.00      7.16 o 
   0   0   4        2.59        4.99      1.71 o 
   1   0   4       88.48       91.31      5.54 o 
   2   0   4       36.42       29.74      2.85 o 
   3   0   4      532.21      568.65     11.26 o 
   4   0   4       12.42        7.53      3.87 o 
   5   0   4      482.58      487.04     13.77 o 
   6   0   4        6.25        0.00      4.36 o 
   7   0   4       30.75       24.46      5.97 o 
   8   0   4        8.91        8.49      6.56 o 
   9   0   4        0.18       13.82      6.63 o 
  10   0   4        0.11        2.97      8.36 o 
  -9   1   4        1.58        2.14      7.21 o 
  -8   1   4        1.39        5.58      6.72 o 
  -7   1   4       16.77       18.86      7.19 o 
  -6   1   4      134.93      131.32      9.90 o 
  -5   1   4        0.96        1.18      4.46 o 
  -4   1   4        0.51        2.73      3.84 o 
  -3   1   4      795.54      837.05     16.83 o 
  -2   1   4      173.44      186.71      7.83 o 
  -1   1   4      271.55      302.65      8.45 o 
   0   1   4      666.38      874.64     37.56 o 
   1   1   4       13.56       13.69      2.82 o 
   2   1   4     1764.91     1881.75     18.22 o 
   3   1   4      164.06      171.98      6.72 o 
   4   1   4      217.98      210.00      8.01 o 
   5   1   4      147.00      171.75      7.91 o 
   6   1   4        0.67        1.05      4.08 o 
   7   1   4       79.82       95.44      7.97 o 
   8   1   4       55.55       65.79      8.81 o 
   9   1   4       45.02       29.09      7.45 o 
  10   1   4        0.01        3.53      7.77 o 
  -8   2   4        0.20        0.00      7.45 o 
  -7   2   4        2.60        2.35      7.39 o 
  -6   2   4       12.52        5.18      7.06 o 
  -5   2   4       11.05        8.50      5.26 o 
  -4   2   4       10.92        7.86      4.55 o 
  -3   2   4       14.08       15.04      4.01 o 
  -2   2   4      379.68      460.44     12.48 o 
  -1   2   4      266.09      232.67      7.79 o 
   0   2   4       34.88       40.92      3.27 o 
   1   2   4       27.72       28.98      2.99 o 
   2   2   4      713.20      750.20     11.94 o 
   3   2   4      888.77      824.76     13.02 o 
   4   2   4     1032.57     1003.56     15.60 o 
   5   2   4      454.78      359.66     11.28 o 
   6   2   4       37.61       33.87      5.93 o 
   7   2   4       69.48       72.74      8.10 o 
   8   2   4      216.41      227.83     12.85 o 
   9   2   4        2.52        9.44      7.01 o 
  10   2   4        4.60        4.14      7.54 o 
  11   2   4        2.85        5.49      9.47 o 
  -8   3   4        1.82        6.69      8.30 o 
  -7   3   4        1.79        0.63      6.68 o 
  -6   3   4       52.47       42.20      9.70 o 
  -5   3   4      142.62      149.46     10.88 o 
  -4   3   4       76.01       79.09      7.42 o 
  -3   3   4       15.00       20.93      5.03 o 
  -2   3   4       47.03       36.32      4.58 o 
  -1   3   4      131.01      150.83      7.08 o 
   0   3   4      100.72       94.33      4.18 o 
   1   3   4      452.05      473.55     11.18 o 
   2   3   4        6.22        9.39      2.56 o 
   3   3   4       32.90       37.70      3.85 o 
   4   3   4       67.23       70.17      5.15 o 
   5   3   4        0.10        4.00      2.46 o 
   6   3   4      130.09      128.25      7.67 o 
   7   3   4      143.43      148.92      9.72 o 
   8   3   4        6.28        4.88      5.93 o 
   9   3   4       48.34       45.13      8.52 o 
  10   3   4       26.63       28.43      9.00 o 
  11   3   4        5.79        8.20      9.12 o 
  -7   4   4       24.64       19.91      8.74 o 
  -6   4   4       22.46       21.30      7.86 o 
  -5   4   4        7.40        8.75      5.35 o 
  -4   4   4      321.15      334.50     14.42 o 
  -3   4   4      107.90      109.20      7.91 o 
  -2   4   4      104.50      113.50      7.34 o 
  -1   4   4      182.52      251.17      9.56 o 
   0   4   4      711.12      816.25     20.42 o 
   1   4   4      500.53      432.48     11.79 o 
   2   4   4     1181.78     1254.06     17.69 o 
   3   4   4      109.67      125.67      6.63 o 
   4   4   4      944.20      998.01     17.75 o 
   5   4   4      151.89      172.92      8.43 o 
   6   4   4      191.56      185.35     10.14 o 
   7   4   4       21.58       24.84      6.31 o 
   8   4   4       53.65       56.25      7.55 o 
   9   4   4        1.30        2.28      7.69 o 
  10   4   4       19.11       34.39      8.86 o 
  11   4   4        0.04        1.45      9.13 o 
  -6   5   4       12.84       14.36      7.75 o 
  -5   5   4        3.49        0.61      6.06 o 
  -4   5   4        1.56        2.01      5.43 o 
  -3   5   4        1.34        3.84      4.83 o 
  -2   5   4       52.02       41.67      6.24 o 
  -1   5   4      166.64      175.96      9.70 o 
   0   5   4        1.91        1.35      2.40 o 
   1   5   4      812.15      800.05     17.08 o 
   2   5   4      115.77       91.09      6.28 o 
   3   5   4      353.66      309.41     10.68 o 
   4   5   4       43.72       50.39      5.21 o 
   5   5   4        0.02        0.00      3.17 o 
   6   5   4       17.00       15.19      4.62 o 
   7   5   4      168.45      182.11     10.92 o 
   8   5   4        0.61        6.49      6.49 o 
   9   5   4       96.77      101.56     10.61 o 
  10   5   4       22.69       10.28      8.25 o 
  11   5   4        1.60        4.90      9.93 o 
  -6   6   4        1.18        3.14      5.65 o 
  -5   6   4        1.27        0.66      6.52 o 
  -4   6   4       10.97       11.67      7.00 o 
  -3   6   4       12.88       21.13      5.94 o 
  -2   6   4      130.63      127.84     10.00 o 
  -1   6   4       37.00       31.99      5.82 o 
   0   6   4       22.14       21.03      3.66 o 
   1   6   4     1154.17     1166.31     20.93 o 
   2   6   4       89.44       86.56      6.97 o 
   3   6   4      189.86      199.19      9.53 o 
   4   6   4       19.70       17.63      4.52 o 
   5   6   4       85.82       84.72      7.73 o 
   6   6   4      145.12      142.35      9.51 o 
   7   6   4       11.10       13.41      5.78 o 
   8   6   4        7.89       12.80      5.51 o 
   9   6   4       51.79       49.41      9.25 o 
  10   6   4       15.26        5.12      8.87 o 
  11   6   4       33.85       21.59      9.71 o 
  -5   7   4       15.13       29.83      8.32 o 
  -4   7   4       88.32       75.94      9.89 o 
  -3   7   4       53.05       54.07      8.88 o 
  -2   7   4       14.64       10.91      6.47 o 
  -1   7   4      139.97      137.42     10.54 o 
   0   7   4       58.00       57.77      4.89 o 
   1   7   4      255.97      253.16     11.95 o 
   2   7   4       80.38       79.86      7.65 o 
   3   7   4      293.62      262.28     12.27 o 
   4   7   4        0.73        6.30      4.21 o 
   5   7   4      126.03      134.96      8.88 o 
   6   7   4        0.07        3.36      5.36 o 
   7   7   4       96.21      105.57      9.90 o 
   8   7   4       41.42       42.06      8.38 o 
   9   7   4        4.29        0.62      8.15 o 
  10   7   4        0.03        0.65      8.39 o 
  11   7   4        9.00        4.53      8.59 o 
  -3   8   4       21.16       31.62      7.80 o 
  -2   8   4        1.86        0.60      5.91 o 
  -1   8   4       33.01       36.09      6.16 o 
   0   8   4       19.63        9.80      4.99 o 
   1   8   4       30.32       24.40      6.50 o 
   2   8   4      802.80      788.90     22.07 o 
   3   8   4      100.32       94.02      8.67 o 
   4   8   4       66.65       82.80      8.18 o 
   5   8   4       69.28       69.51      7.72 o 
   6   8   4        0.64        1.58      5.11 o 
   7   8   4      122.72      108.27     10.27 o 
   8   8   4       22.83       18.26      8.71 o 
   9   8   4       40.24       30.05      8.80 o 
  10   8   4        4.77       13.13      7.86 o 
  11   8   4        1.06       11.74      7.29 o 
  -2   9   4        0.32        4.23      6.06 o 
  -1   9   4        9.04       12.41      5.84 o 
   0   9   4       23.99       17.84     11.05 o 
   1   9   4       62.37       40.57      8.91 o 
   2   9   4        6.73       16.02      5.85 o 
   3   9   4       12.07       13.58      6.16 o 
   4   9   4       53.53       58.90      8.01 o 
   5   9   4        7.67        3.45      6.48 o 
   6   9   4       19.52       18.88      6.79 o 
   7   9   4       94.79       80.95     10.15 o 
   8   9   4       78.71       71.49      9.95 o 
   9   9   4        0.14        8.70      6.86 o 
  10   9   4        5.54        8.22      8.22 o 
  -1  10   4       27.45       44.65      8.66 o 
   0  10   4       66.38       82.96      7.20 o 
   1  10   4        7.47        9.65      7.20 o 
   2  10   4        8.60        3.33      7.64 o 
   3  10   4       36.44       25.48      9.09 o 
   4  10   4       71.71       82.10      9.56 o 
   5  10   4        2.27        0.00      6.51 o 
   6  10   4       16.10        2.60      6.80 o 
   7  10   4        7.82        6.41      7.35 o 
   8  10   4        0.23        1.27      6.92 o 
   9  10   4        0.54        5.58      7.49 o 
   2  11   4        0.04        3.85      7.56 o 
   3  11   4        9.64        4.43      8.52 o 
   4  11   4       31.30       29.73      9.53 o 
   5  11   4       40.31       37.62      9.15 o 
   6  11   4      107.49      135.75     11.72 o 
   7  11   4        3.46        0.63      6.93 o 
   8  11   4       73.38       79.35     10.47 o 
  -6 -11   5        0.33        3.66      6.65 o 
  -5 -11   5        2.68       12.92      6.46 o 
  -4 -11   5       18.85       21.87      7.62 o 
  -3 -11   5       15.39       25.04      7.30 o 
  -2 -11   5       77.70       84.72     10.22 o 
  -1 -11   5       55.61       54.07     10.60 o 
  -8 -10   5        3.70        1.21      7.40 o 
  -7 -10   5        0.00       12.43      7.17 o 
  -6 -10   5       10.75        5.85      6.98 o 
  -5 -10   5       12.04        8.67      7.68 o 
  -4 -10   5        1.75       13.35      6.33 o 
  -3 -10   5       59.48       73.66      9.45 o 
  -2 -10   5       56.08       55.33     10.23 o 
  -1 -10   5       23.00       35.69      7.41 o 
   0 -10   5        0.57        4.97      4.97 o 
   1 -10   5       13.89       19.71      7.07 o 
  -9  -9   5       25.37       23.64      9.47 o 
  -8  -9   5        8.43       21.84      7.24 o 
  -7  -9   5        1.08       13.69      7.12 o 
  -6  -9   5       59.26       68.48      8.33 o 
  -5  -9   5       10.99        4.29      6.06 o 
  -4  -9   5        2.03       10.10      5.37 o 
  -3  -9   5       15.51        5.89      6.41 o 
  -2  -9   5       86.51       86.53      9.90 o 
  -1  -9   5       11.05       15.44      5.73 o 
   0  -9   5        0.94        3.94      4.22 o 
   1  -9   5       19.90       10.49      7.95 o 
   2  -9   5       10.45       12.77      6.94 o 
   3  -9   5        0.14        5.34      8.18 o 
  -9  -8   5       38.03       48.68      9.57 o 
  -8  -8   5       72.31       70.58      9.44 o 
  -7  -8   5       48.15       61.25      8.96 o 
  -6  -8   5       16.89        5.19      7.17 o 
  -5  -8   5       98.83       90.85      9.45 o 
  -4  -8   5       82.97       79.70      8.10 o 
  -3  -8   5        0.30        0.46      4.55 o 
  -2  -8   5       18.97       19.06      6.42 o 
  -1  -8   5        2.20        6.37      6.37 o 
   0  -8   5        1.83        3.08      3.61 o 
   1  -8   5        0.00        3.48      6.06 o 
   2  -8   5       15.94       31.46      7.63 o 
   3  -8   5       34.80       32.38      8.07 o 
   4  -8   5        0.32        4.89      6.47 o 
 -10  -7   5        4.00        9.51      9.51 o 
  -9  -7   5       27.84       15.18      8.80 o 
  -8  -7   5      127.69      119.63     11.70 o 
  -7  -7   5        5.74        6.27      7.37 o 
  -6  -7   5       25.10       28.22      6.27 o 
  -5  -7   5        0.00        2.31      5.40 o 
  -4  -7   5        0.10        4.38      4.51 o 
  -3  -7   5        0.14        5.03      5.03 o 
  -2  -7   5        7.43       15.17      4.62 o 
  -1  -7   5       62.04       51.21      7.44 o 
   0  -7   5       45.42       47.48      4.48 o 
   1  -7   5        2.11        0.50      5.50 o 
   2  -7   5       53.69       57.53      8.01 o 
   3  -7   5        2.08        4.68      5.64 o 
   4  -7   5        0.21        2.97      5.63 o 
   5  -7   5        0.70        2.50      5.00 o 
 -10  -6   5       20.44       11.77      9.32 o 
  -9  -6   5       37.17       26.57      9.94 o 
  -8  -6   5        9.83       26.43      7.01 o 
  -7  -6   5       20.94       30.62      6.44 o 
  -6  -6   5       24.63       27.02      6.69 o 
  -5  -6   5       65.77       69.68      8.01 o 
  -4  -6   5       10.75       15.97      4.65 o 
  -3  -6   5      128.09      162.83      9.35 o 
  -2  -6   5        6.99       12.30      5.04 o 
  -1  -6   5       11.24       10.29      4.34 o 
   0  -6   5       77.13       75.25      7.46 o 
   1  -6   5        0.09        3.13      4.19 o 
   2  -6   5       41.62       35.42      6.65 o 
   3  -6   5       20.04       23.42      6.08 o 
   4  -6   5        0.24        0.00      5.26 o 
   5  -6   5        1.35        2.82      5.89 o 
   6  -6   5        7.60        1.88      7.19 o 
 -10  -5   5        2.80        4.60      7.63 o 
  -9  -5   5       26.91        1.81      8.55 o 
  -8  -5   5       36.33       29.77      8.94 o 
  -7  -5   5       35.06       41.26      8.16 o 
  -6  -5   5      131.38      156.70      9.89 o 
  -5  -5   5       30.40       27.79      5.67 o 
  -4  -5   5       51.98       34.47      6.01 o 
  -3  -5   5        6.69        6.92      3.88 o 
  -2  -5   5      182.77      200.29      9.55 o 
  -1  -5   5       24.59       27.29      4.62 o 
   0  -5   5       45.79       44.89      4.57 o 
   1  -5   5        0.07        2.36      3.94 o 
   2  -5   5       79.63       73.18      7.04 o 
   3  -5   5        0.29        3.80      4.83 o 
   4  -5   5       71.34       73.98      8.46 o 
   5  -5   5      238.60      235.25     13.70 o 
   6  -5   5       37.49       15.18      9.40 o 
   7  -5   5        8.32       14.53      6.98 o 
 -10  -4   5        1.88        5.33      8.05 o 
  -9  -4   5        0.01        0.58      6.89 o 
  -8  -4   5        9.03       16.62      6.99 o 
  -7  -4   5        1.69        5.73      6.46 o 
  -6  -4   5        4.18       10.57      4.78 o 
  -5  -4   5       23.48       30.99      5.31 o 
  -4  -4   5        0.48        0.35      3.87 o 
  -3  -4   5      318.41      328.22     11.86 o 
  -2  -4   5        0.18        3.63      3.49 o 
  -1  -4   5       13.00       22.05      3.96 o 
   0  -4   5        5.84        6.80      2.52 o 
   1  -4   5        3.77       10.27      4.20 o 
   2  -4   5      264.01      275.22     11.47 o 
   3  -4   5       10.25        1.86      4.28 o 
   4  -4   5        0.03        4.10      4.42 o 
   5  -4   5      325.95      325.02     14.82 o 
   6  -4   5       40.82       33.91      8.35 o 
   7  -4   5        8.97       23.11      7.36 o 
   8  -4   5        3.56        8.22      7.72 o 
 -10  -3   5        1.81        6.56      7.79 o 
  -9  -3   5        0.55        8.86      7.46 o 
  -8  -3   5       13.93       13.28      7.16 o 
  -7  -3   5       28.45       31.14      7.23 o 
  -6  -3   5        0.01        5.19      5.19 o 
  -5  -3   5       25.64       19.54      5.97 o 
  -4  -3   5       29.69       45.67      5.38 o 
  -3  -3   5      205.35      225.93      9.95 o 
  -2  -3   5      892.74      945.46     16.42 o 
  -1  -3   5       57.39       47.04      5.60 o 
   0  -3   5     1347.41     1351.43     14.14 o 
   1  -3   5       95.76       88.17      5.98 o 
   2  -3   5       30.11       27.82      3.79 o 
   3  -3   5        6.65        4.21      3.69 o 
   4  -3   5       19.53       26.60      4.93 o 
   5  -3   5       13.31        7.35      5.93 o 
   6  -3   5        4.25        5.57      5.57 o 
   7  -3   5       47.79       35.30      9.08 o 
   8  -3   5       25.54       17.29      7.91 o 
 -10  -2   5        0.91       11.59      6.89 o 
  -9  -2   5       12.31       19.46      8.19 o 
  -8  -2   5        3.17        6.43      6.56 o 
  -7  -2   5       30.17       24.90      7.15 o 
  -6  -2   5       46.65       51.44      6.47 o 
  -5  -2   5      163.62      155.07      8.97 o 
  -4  -2   5      128.16      114.00      7.75 o 
  -3  -2   5        7.11       18.22      4.13 o 
  -2  -2   5      181.73      156.13      7.57 o 
  -1  -2   5       88.39       76.80      5.67 o 
   0  -2   5      122.00      102.77      4.35 o 
   1  -2   5      754.80      839.31     14.31 o 
   2  -2   5      115.90      100.09      6.11 o 
   3  -2   5       89.19      108.26      6.44 o 
   4  -2   5       70.24       88.44      6.64 o 
   5  -2   5       23.58       15.28      4.87 o 
   6  -2   5      128.60      138.21     10.30 o 
   7  -2   5       10.15       18.66      6.56 o 
   8  -2   5        1.08        5.36      6.33 o 
   9  -2   5        0.50        2.05      7.44 o 
  -9  -1   5        4.30        7.66      6.83 o 
  -8  -1   5       15.53       14.03      7.53 o 
  -7  -1   5      464.59      447.90     16.79 o 
  -6  -1   5       15.26       25.14      5.38 o 
  -5  -1   5        2.96       10.35      4.23 o 
  -4  -1   5        0.83        3.80      2.99 o 
  -3  -1   5       28.07       21.13      3.48 o 
  -2  -1   5       13.16       15.73      3.98 o 
  -1  -1   5     1279.80     1284.02     17.16 o 
   0  -1   5       42.75       47.32      3.05 o 
   1  -1   5     1855.73     2107.65     21.16 o 
   2  -1   5        1.31        2.49      2.70 o 
   3  -1   5      137.71      176.41      8.16 o 
   4  -1   5        2.67        3.54      3.54 o 
   5  -1   5      276.98      287.91     11.86 o 
   6  -1   5      205.25      243.13     11.51 o 
   7  -1   5      259.48      244.32     13.32 o 
   8  -1   5        0.05        6.63      6.63 o 
   9  -1   5        0.02        5.92      6.32 o 
  -9   0   5        8.95        8.85      7.13 o 
  -8   0   5        2.51        8.97      6.13 o 
  -7   0   5      460.30      448.41     18.20 o 
  -6   0   5       85.37       76.70      8.45 o 
  -5   0   5       21.96       28.94      6.16 o 
  -4   0   5       56.48       54.33      6.29 o 
  -3   0   5        0.34        3.56      3.56 o 
  -2   0   5      112.50      102.16      6.43 o 
  -1   0   5      519.71      503.13     11.37 o 
   0   0   5        3.06        3.19      2.08 o 
   1   0   5      130.41      101.16      5.37 o 
   2   0   5       30.35       25.79      3.13 o 
   3   0   5       67.96       68.32      5.23 o 
   4   0   5      179.18      194.96      8.53 o 
   5   0   5      388.33      394.04     12.77 o 
   6   0   5      158.08      138.55      8.72 o 
   7   0   5      756.84      732.04     20.28 o 
   8   0   5        6.81        9.70      5.73 o 
   9   0   5       81.38       72.52     11.38 o 
  10   0   5        0.27       10.27      7.22 o 
  -9   1   5        0.04        8.81      7.40 o 
  -8   1   5        0.11        4.49      7.05 o 
  -7   1   5       23.61       16.41      7.03 o 
  -6   1   5       19.87       24.60      7.27 o 
  -5   1   5       11.23       16.52      4.35 o 
  -4   1   5       11.57        7.87      4.37 o 
  -3   1   5      311.39      278.67     10.61 o 
  -2   1   5      297.99      287.98      9.91 o 
  -1   1   5     2038.55     2082.04     21.56 o 
   0   1   5     1397.32     1331.73     15.15 o 
   1   1   5     1003.07      910.56     13.52 o 
   2   1   5      199.34      194.07      7.01 o 
   3   1   5      266.70      245.11      8.54 o 
   4   1   5       45.03       52.08      4.60 o 
   5   1   5      139.06      114.29      7.55 o 
   6   1   5      178.38      191.52      9.81 o 
   7   1   5        7.52        2.21      5.48 o 
   8   1   5       12.96        9.37      6.49 o 
   9   1   5        1.36        9.14      6.62 o 
  10   1   5        3.03       14.18      9.24 o 
  -8   2   5        3.17        4.24      8.14 o 
  -7   2   5       11.16       19.24      6.80 o 
  -6   2   5        0.05        3.23      5.78 o 
  -5   2   5       33.37       33.75      6.53 o 
  -4   2   5        2.91        0.40      4.19 o 
  -3   2   5       78.74       69.89      6.48 o 
  -2   2   5       37.97       36.99      4.00 o 
  -1   2   5      122.68      107.04      5.96 o 
   0   2   5      269.86      302.88     10.16 o 
   1   2   5       53.22       53.00      4.33 o 
   2   2   5       32.84       42.70      3.84 o 
   3   2   5       19.78       31.82      3.97 o 
   4   2   5        1.71        6.95      2.87 o 
   5   2   5       34.51       33.65      4.87 o 
   6   2   5       40.58       44.10      5.30 o 
   7   2   5      151.56      157.34     10.24 o 
   8   2   5       78.76       94.97      9.20 o 
   9   2   5       49.19       48.72      8.80 o 
  10   2   5        1.04        8.25      8.62 o 
  11   2   5        0.78        5.44      9.75 o 
  -8   3   5        5.50        2.38      8.87 o 
  -7   3   5       19.47       19.21      8.53 o 
  -6   3   5       28.90       30.97      8.03 o 
  -5   3   5       54.01       57.81      7.98 o 
  -4   3   5      210.50      198.27     10.90 o 
  -3   3   5      145.96      146.30      8.98 o 
  -2   3   5       93.40       73.06      6.04 o 
  -1   3   5       22.08       29.23      4.37 o 
   0   3   5      572.71      651.96     17.39 o 
   1   3   5       10.86        2.70      2.82 o 
   2   3   5        9.74       11.35      2.92 o 
   3   3   5      151.75      139.52      6.69 o 
   4   3   5      176.06      177.58      8.44 o 
   5   3   5       66.78       66.48      6.01 o 
   6   3   5       83.64       89.29      6.80 o 
   7   3   5      383.73      398.70     14.52 o 
   8   3   5       24.06       25.57      7.04 o 
   9   3   5       32.41       47.89      7.49 o 
  10   3   5        3.17        4.04      7.85 o 
  11   3   5       20.15        4.52      9.34 o 
  -7   4   5       22.44       28.85      9.71 o 
  -6   4   5        5.05        0.62      7.16 o 
  -5   4   5       18.30        8.91      7.29 o 
  -4   4   5      112.02       90.97      9.93 o 
  -3   4   5       86.88       73.42      7.20 o 
  -2   4   5      261.45      248.94     10.80 o 
  -1   4   5       34.48       42.63      4.87 o 
   0   4   5       18.43       10.94      3.81 o 
   1   4   5       69.80       89.66      6.25 o 
   2   4   5      962.34     1018.58     17.06 o 
   3   4   5      420.28      414.26     12.17 o 
   4   4   5        9.42        8.07      3.15 o 
   5   4   5       19.81       21.04      4.61 o 
   6   4   5        2.90        8.46      3.21 o 
   7   4   5       63.56       48.69      7.11 o 
   8   4   5        6.53        8.71      6.23 o 
   9   4   5       15.96       15.80      7.40 o 
  10   4   5       12.78       21.76      7.12 o 
  11   4   5       21.89       23.23      8.95 o 
  -6   5   5        3.25        0.69      7.28 o 
  -5   5   5        8.12       10.40      6.89 o 
  -4   5   5       95.44      110.46      9.62 o 
  -3   5   5        0.77        3.61      4.78 o 
  -2   5   5      143.99      155.07      9.38 o 
  -1   5   5       17.57       27.80      4.61 o 
   0   5   5      400.25      435.39     11.06 o 
   1   5   5      163.97      150.05      8.39 o 
   2   5   5       38.98       27.40      4.41 o 
   3   5   5       15.24       13.52      3.51 o 
   4   5   5      533.69      555.06     14.85 o 
   5   5   5      100.26      104.38     11.30 o 
   6   5   5        3.54        0.83      4.12 o 
   7   5   5        3.37        0.92      4.68 o 
   8   5   5      349.07      333.02     15.90 o 
   9   5   5      160.46      153.06     12.26 o 
  10   5   5       21.22       14.40      9.33 o 
  11   5   5        6.87       16.85      8.63 o 
  -5   6   5       13.47        5.39      8.67 o 
  -4   6   5        3.95        2.90      6.69 o 
  -3   6   5       20.79       14.17      6.10 o 
  -2   6   5        1.74        2.49      4.03 o 
  -1   6   5       38.45       51.14      6.60 o 
   0   6   5      416.10      397.76     10.36 o 
   1   6   5       28.30       31.98      6.03 o 
   2   6   5       91.00       67.28      6.98 o 
   3   6   5        0.00        0.74      3.66 o 
   4   6   5        0.42        2.35      3.31 o 
   5   6   5        8.60        9.63      4.56 o 
   6   6   5      105.01      106.10      8.50 o 
   7   6   5       83.53       71.30      8.58 o 
   8   6   5        0.22        6.97      6.97 o 
   9   6   5       96.24      102.23     11.02 o 
  10   6   5        1.04        8.47      8.47 o 
  11   6   5        4.14       24.44      8.96 o 
  -4   7   5       19.38       17.05      8.11 o 
  -3   7   5       67.57       68.15     10.25 o 
  -2   7   5        9.73       17.72      5.77 o 
  -1   7   5      185.92      193.96     12.00 o 
   0   7   5       83.00       72.93      5.65 o 
   1   7   5       87.05       77.34      8.37 o 
   2   7   5        0.46        0.89      4.52 o 
   3   7   5      363.88      338.00     14.33 o 
   4   7   5       56.46       48.43      6.93 o 
   5   7   5      229.39      225.77     12.56 o 
   6   7   5      283.59      277.79     14.05 o 
   7   7   5       13.17        9.20      5.94 o 
   8   7   5       30.74       33.72      7.50 o 
   9   7   5        7.15        3.11      7.25 o 
  10   7   5        2.62        6.45      8.02 o 
  11   7   5       12.68       10.42      7.80 o 
  -3   8   5       21.36       26.26      8.16 o 
  -2   8   5       14.14       19.80      8.34 o 
  -1   8   5        1.79        3.06      4.74 o 
   0   8   5       62.47       52.69      6.19 o 
   1   8   5       46.61       53.07      7.99 o 
   2   8   5      189.77      172.49     12.17 o 
   3   8   5      644.69      589.04     20.24 o 
   4   8   5        2.63        1.08      6.21 o 
   5   8   5      272.42      243.62     14.28 o 
   6   8   5      268.40      258.95     13.92 o 
   7   8   5       18.62       11.74      6.49 o 
   8   8   5       17.24       18.33      7.00 o 
   9   8   5        0.00        0.00      7.37 o 
  10   8   5        3.18        0.00      6.74 o 
  -2   9   5        0.76        3.14      6.29 o 
  -1   9   5        2.85        0.00      6.29 o 
   0   9   5        2.89        5.04      4.36 o 
   1   9   5        3.40        8.89      5.90 o 
   2   9   5        0.38        0.00      5.61 o 
   3   9   5       55.80       48.90      9.89 o 
   4   9   5       12.85       13.85      6.45 o 
   5   9   5       94.52       91.89     10.55 o 
   6   9   5        3.04        1.23      6.46 o 
   7   9   5       83.21       82.96      9.96 o 
   8   9   5      132.08      122.48     11.52 o 
   9   9   5       19.28       18.98      7.26 o 
  10   9   5       17.08        4.27      8.10 o 
   0  10   5       40.13       39.53      7.04 o 
   1  10   5       17.85       25.06      8.18 o 
   2  10   5      178.87      196.50     14.98 o 
   3  10   5        9.85        9.48      9.48 o 
   4  10   5       68.16       96.55     10.65 o 
   5  10   5        5.61        8.81      8.51 o 
   6  10   5        1.98        3.33      6.81 o 
   7  10   5       18.43        3.33      7.27 o 
   8  10   5        3.32        5.21      7.61 o 
   9  10   5        3.49        3.74      7.47 o 
   2  11   5        0.07        2.43      8.54 o 
   3  11   5        5.76        3.97      7.20 o 
   4  11   5       15.04       19.84      7.12 o 
   5  11   5       70.50       69.78      9.58 o 
   6  11   5       40.89       50.32      7.82 o 
   7  11   5       15.85       24.10      7.91 o 
  -5 -11   6        9.82        7.63      7.28 o 
  -4 -11   6       11.69       17.51      7.50 o 
  -3 -11   6       23.84        8.00      7.81 o 
  -2 -11   6       27.23       43.10      7.88 o 
  -7 -10   6       42.89       47.35      8.44 o 
  -6 -10   6       32.85       33.18      7.98 o 
  -5 -10   6        0.08        4.80      5.96 o 
  -4 -10   6       50.77       50.85      7.95 o 
  -3 -10   6       24.05       27.15      7.49 o 
  -2 -10   6       69.96       86.81      9.07 o 
  -1 -10   6       21.54       17.43      8.72 o 
   0 -10   6       14.52       23.51      5.30 o 
  -8  -9   6        0.75        3.65      7.70 o 
  -7  -9   6       12.31       18.27      6.79 o 
  -6  -9   6        0.48        3.46      6.11 o 
  -5  -9   6        8.37       21.36      5.92 o 
  -4  -9   6        1.72        6.67      5.65 o 
  -3  -9   6       74.70       58.66      9.01 o 
  -2  -9   6       13.10        8.10      6.37 o 
  -1  -9   6        0.08        3.04      5.61 o 
   0  -9   6       10.49       14.61      4.60 o 
   1  -9   6        1.08        1.39      5.92 o 
   2  -9   6       11.87        5.19      7.70 o 
  -9  -8   6       22.03       13.71      9.39 o 
  -8  -8   6      130.57      144.52     12.81 o 
  -7  -8   6       22.57       34.69      7.11 o 
  -6  -8   6        4.40       11.39      5.86 o 
  -5  -8   6        1.85        4.20      6.98 o 
  -4  -8   6        0.03        0.53      4.91 o 
  -3  -8   6       15.76       14.33      5.94 o 
  -2  -8   6       13.95       19.31      6.43 o 
  -1  -8   6        2.51        4.33      5.02 o 
   0  -8   6       47.64       48.68      6.29 o 
   1  -8   6        0.71        9.16      5.28 o 
   2  -8   6        0.78        2.61      6.12 o 
   3  -8   6       31.72       37.97      9.32 o 
   4  -8   6        8.12        2.14      7.50 o 
  -9  -7   6       29.13       28.73      9.86 o 
  -8  -7   6        4.47        9.35      7.84 o 
  -7  -7   6        0.01       13.14      6.02 o 
  -6  -7   6        9.17        4.09      7.02 o 
  -5  -7   6      199.78      187.85     11.14 o 
  -4  -7   6        0.14        0.47      4.14 o 
  -3  -7   6      155.52      144.94     10.03 o 
  -2  -7   6      139.74      125.27      9.71 o 
  -1  -7   6      184.16      152.50     10.97 o 
   0  -7   6        4.56        4.29      5.34 o 
   1  -7   6       66.88       65.37      8.60 o 
   2  -7   6       34.84       34.42      6.73 o 
   3  -7   6        0.94        7.20      4.64 o 
   4  -7   6        0.16        3.71      5.61 o 
   5  -7   6       21.09       26.94      7.03 o 
 -10  -6   6       14.02       22.78      8.46 o 
  -9  -6   6       30.30       16.22     10.14 o 
  -8  -6   6      127.71      129.75     12.50 o 
  -7  -6   6        6.65       12.13      6.91 o 
  -6  -6   6       51.30       39.95      8.31 o 
  -5  -6   6       71.77       54.55      8.09 o 
  -4  -6   6       41.98       54.00      6.50 o 
  -3  -6   6       23.82       16.77      6.53 o 
  -2  -6   6       49.45       52.26      6.56 o 
  -1  -6   6      102.20       87.30      8.05 o 
   0  -6   6        1.28        3.69      3.73 o 
   1  -6   6       74.07       78.14      7.68 o 
   2  -6   6       68.61       63.80      8.39 o 
   3  -6   6        9.43        4.65      6.36 o 
   4  -6   6        9.80       15.00      5.38 o 
   5  -6   6        0.79        5.21      4.96 o 
   6  -6   6       10.34       13.38      7.73 o 
 -10  -5   6        0.00        4.08      8.09 o 
  -9  -5   6        2.28        9.04      9.04 o 
  -8  -5   6        0.04        6.23      7.59 o 
  -7  -5   6       37.32       32.34      8.56 o 
  -6  -5   6       60.02       48.55      8.07 o 
  -5  -5   6       65.71       91.43      8.04 o 
  -4  -5   6       57.27       64.52      7.13 o 
  -3  -5   6        0.74        1.95      4.59 o 
  -2  -5   6        0.00        1.13      4.73 o 
  -1  -5   6      383.21      411.52     14.35 o 
   0  -5   6       36.58       42.30      3.92 o 
   1  -5   6        6.22        6.54      1.94 o 
   2  -5   6       21.56       17.56      4.29 o 
   3  -5   6       35.43       34.70      6.61 o 
   4  -5   6       28.48       19.94      6.16 o 
   5  -5   6        1.31        4.74      5.66 o 
   6  -5   6        7.65        5.32      6.84 o 
   7  -5   6        0.01        5.32      7.58 o 
 -10  -4   6       12.30       13.60      7.88 o 
  -9  -4   6        1.48        7.61      7.61 o 
  -8  -4   6       26.06       34.22      8.40 o 
  -7  -4   6        2.24        2.52      6.88 o 
  -6  -4   6        8.67       13.16      5.98 o 
  -5  -4   6       41.32       35.43      6.75 o 
  -4  -4   6       13.46        7.54      4.77 o 
  -3  -4   6       15.55       12.38      3.66 o 
  -2  -4   6      590.24      533.21     15.17 o 
  -1  -4   6      934.10      836.23     18.71 o 
   0  -4   6        8.93        7.61      3.13 o 
   1  -4   6      506.49      478.98     14.81 o 
   2  -4   6      234.58      205.87     10.00 o 
   3  -4   6       56.91       43.90      6.23 o 
   4  -4   6      250.25      223.50     12.10 o 
   5  -4   6       13.34       10.61      6.31 o 
   6  -4   6        0.38        4.37      5.94 o 
   7  -4   6       11.61       15.33      6.61 o 
   8  -4   6       12.28       11.05      8.38 o 
 -10  -3   6        3.55        9.28      9.28 o 
  -9  -3   6       13.72       12.24      7.24 o 
  -8  -3   6       15.63       13.21      7.01 o 
  -7  -3   6       12.58       12.52      5.67 o 
  -6  -3   6       49.57       52.90      7.85 o 
  -5  -3   6      518.30      576.96     16.96 o 
  -4  -3   6      100.76       81.72      6.75 o 
  -3  -3   6      287.24      334.53     12.44 o 
  -2  -3   6       31.76       34.86      5.01 o 
  -1  -3   6     2010.38     1919.07     24.37 o 
   0  -3   6      198.64      183.42     18.83 o 
   1  -3   6      333.65      313.17     11.24 o 
   2  -3   6      123.45      138.68      8.14 o 
   3  -3   6        1.56        1.73      4.85 o 
   4  -3   6       46.40       56.10      5.81 o 
   5  -3   6       11.61       19.97      4.53 o 
   6  -3   6        1.30        5.02      5.66 o 
   7  -3   6       58.09       43.28      9.30 o 
   8  -3   6        0.41        3.85      6.32 o 
  -9  -2   6        0.17        0.63      7.57 o 
  -8  -2   6      252.64      214.50     14.19 o 
  -7  -2   6        2.62        6.08      6.08 o 
  -6  -2   6        1.15        4.39      5.12 o 
  -5  -2   6        1.28        4.67      4.26 o 
  -4  -2   6      124.20      119.55      7.71 o 
  -3  -2   6        0.06        1.61      3.58 o 
  -2  -2   6      176.29      166.05      8.39 o 
  -1  -2   6       12.22       16.82      4.08 o 
   0  -2   6     2768.45     2746.42     72.49 o 
   1  -2   6      820.55      908.08     16.09 o 
   2  -2   6       64.38       59.14      5.11 o 
   3  -2   6       85.04       64.65      5.92 o 
   4  -2   6      149.15      159.00      9.04 o 
   5  -2   6       49.45       58.69      6.60 o 
   6  -2   6      139.50      141.48     10.41 o 
   7  -2   6       42.75       57.15      7.69 o 
   8  -2   6        5.42        3.02      6.49 o 
   9  -2   6        2.52        6.91      7.36 o 
  -9  -1   6        3.19        8.66      7.30 o 
  -8  -1   6       67.54       51.89      9.77 o 
  -7  -1   6        1.89        5.23      5.95 o 
  -6  -1   6        6.37       11.40      5.27 o 
  -5  -1   6       16.78       15.13      5.45 o 
  -4  -1   6      139.05      135.56      8.33 o 
  -3  -1   6       10.39       10.03      3.88 o 
  -2  -1   6      903.39      961.70     16.48 o 
  -1  -1   6        3.87        0.00      3.07 o 
   0  -1   6       25.49       29.52      2.75 o 
   1  -1   6      435.36      329.92     10.02 o 
   2  -1   6      487.53      535.36     13.35 o 
   3  -1   6       92.84      119.88      6.85 o 
   4  -1   6      566.96      655.88     16.34 o 
   5  -1   6      328.22      321.51     12.75 o 
   6  -1   6      503.37      512.46     17.15 o 
   7  -1   6       83.38       86.82      8.35 o 
   8  -1   6        0.14        6.79      6.79 o 
   9  -1   6       16.77       14.57      8.97 o 
  -9   0   6        1.12        3.59      8.35 o 
  -8   0   6        1.85        6.84      6.84 o 
  -7   0   6       96.19       85.59     10.65 o 
  -6   0   6       58.83       60.28      7.71 o 
  -5   0   6        0.03        4.92      4.92 o 
  -4   0   6      170.85      147.96      9.22 o 
  -3   0   6      294.07      293.75     11.34 o 
  -2   0   6       78.97       97.11      6.59 o 
  -1   0   6      705.06      751.00     13.79 o 
   0   0   6       14.91       14.23      2.66 o 
   1   0   6     1152.22     1040.10     15.57 o 
   2   0   6      248.64      241.31      8.89 o 
   3   0   6       73.46       54.74      5.26 o 
   4   0   6       81.94       89.52      6.54 o 
   5   0   6        3.21        3.83      3.71 o 
   6   0   6       47.84       48.93      8.97 o 
   7   0   6      132.26      136.97     10.94 o 
   8   0   6        1.31        2.19      5.91 o 
   9   0   6        5.18        1.28      7.59 o 
  10   0   6       45.39       59.22     10.03 o 
  -8   1   6       22.37       29.19      7.63 o 
  -7   1   6        6.61       14.29      6.98 o 
  -6   1   6       49.39       43.07      8.25 o 
  -5   1   6        0.34        0.86      5.33 o 
  -4   1   6      139.81      156.32      9.23 o 
  -3   1   6      215.51      234.39      9.86 o 
  -2   1   6      949.09      995.86     17.26 o 
  -1   1   6      410.49      481.50     12.31 o 
   0   1   6      722.38      784.12     29.02 o 
   1   1   6      232.80      253.87      8.78 o 
   2   1   6     2582.60     2901.88     26.70 o 
   3   1   6       94.29      108.07      6.45 o 
   4   1   6      133.11      146.98      7.56 o 
   5   1   6      206.25      226.23     10.44 o 
   6   1   6       93.32      101.10      7.93 o 
   7   1   6       14.88       13.57      5.76 o 
   8   1   6       80.62       77.52      9.04 o 
   9   1   6        3.77        1.23      6.64 o 
  10   1   6        1.30        7.10      8.49 o 
  -8   2   6        1.20        1.50      8.39 o 
  -7   2   6        4.79        6.47      7.42 o 
  -6   2   6        0.17       14.67      5.41 o 
  -5   2   6      339.63      350.62     15.04 o 
  -4   2   6      160.82      141.74      9.35 o 
  -3   2   6      118.67      129.47      8.08 o 
  -2   2   6      150.69      162.12      8.14 o 
  -1   2   6        0.61        3.26      2.95 o 
   0   2   6      514.70      510.79      9.10 o 
   1   2   6      114.31      118.57      6.21 o 
   2   2   6       70.41       64.18      5.46 o 
   3   2   6     1090.26      993.10     16.72 o 
   4   2   6      496.82      486.92     13.45 o 
   5   2   6      685.37      610.60     15.66 o 
   6   2   6        0.25        1.11      3.86 o 
   7   2   6       10.95       11.57      4.95 o 
   8   2   6      528.76      482.18     19.24 o 
   9   2   6       10.05       11.50      6.31 o 
  10   2   6        9.23       24.94      7.94 o 
  -7   3   6       29.32       32.72      7.52 o 
  -6   3   6       53.22       60.37     10.19 o 
  -5   3   6       67.66       73.52      8.69 o 
  -4   3   6        1.25        3.64      4.61 o 
  -3   3   6       95.19       99.15      7.97 o 
  -2   3   6      102.47       94.63      7.25 o 
  -1   3   6       60.65       62.15      5.47 o 
   0   3   6      148.82      152.51      5.65 o 
   1   3   6      151.57      135.88      7.02 o 
   2   3   6      135.94      125.93      6.94 o 
   3   3   6       84.89       97.78      7.30 o 
   4   3   6        4.01        5.82      2.87 o 
   5   3   6       15.55       24.87      4.28 o 
   6   3   6      211.33      191.18     11.34 o 
   7   3   6       11.03       13.06      5.61 o 
   8   3   6        0.04        3.69      5.28 o 
   9   3   6        5.50        8.42      6.59 o 
  10   3   6       16.95       14.26      8.25 o 
  11   3   6       46.26       52.71     10.86 o 
  -6   4   6       22.23       11.49      8.22 o 
  -5   4   6        0.01        2.90      5.81 o 
  -4   4   6      276.33      260.21     13.66 o 
  -3   4   6       19.28       12.57      5.16 o 
  -2   4   6      229.60      209.46     10.60 o 
  -1   4   6       10.62       11.78      3.86 o 
   0   4   6        0.09        0.72      2.58 o 
   1   4   6      166.17      161.18      8.52 o 
   2   4   6       55.78       55.41      5.51 o 
   3   4   6       54.77       55.56      5.43 o 
   4   4   6       14.13       16.34      4.00 o 
   5   4   6       43.82       40.57      4.94 o 
   6   4   6        5.85        3.72      4.68 o 
   7   4   6       52.23       49.69      7.83 o 
   8   4   6      137.15      139.34     10.90 o 
   9   4   6        5.45        4.81      7.58 o 
  10   4   6       15.70       12.07      7.73 o 
  11   4   6       11.64       16.80      8.33 o 
  -6   5   6        8.96        6.65      7.39 o 
  -5   5   6       10.37       14.70      6.83 o 
  -4   5   6       22.99        9.96      7.21 o 
  -3   5   6       59.83       47.91      7.55 o 
  -2   5   6       28.77       29.89      5.89 o 
  -1   5   6        8.25        0.40      4.26 o 
   0   5   6      263.39      302.80     21.66 o 
   1   5   6      119.31      129.57      8.04 o 
   2   5   6       12.33       13.96      3.64 o 
   3   5   6        1.02        3.66      3.66 o 
   4   5   6       21.19       22.78      4.86 o 
   5   5   6       12.70        6.88      4.37 o 
   6   5   6        0.50        0.00      4.37 o 
   7   5   6       60.99       80.27      7.57 o 
   8   5   6      167.13      209.53     12.90 o 
   9   5   6       34.77       40.99      7.94 o 
  10   5   6        8.06        7.98      8.82 o 
  11   5   6       23.91       13.44      9.20 o 
  -5   6   6       28.74       34.58      7.78 o 
  -4   6   6        1.34        4.93      7.02 o 
  -3   6   6       51.39       50.11      7.96 o 
  -2   6   6       16.08       21.70      5.77 o 
  -1   6   6       91.42       86.56      9.59 o 
   0   6   6      288.71      316.87     14.27 o 
   1   6   6       90.33      105.94      8.47 o 
   2   6   6       41.07       40.44      6.28 o 
   3   6   6       18.91       10.76      6.11 o 
   4   6   6       23.38       24.74      6.19 o 
   5   6   6       57.41       44.69      6.77 o 
   6   6   6        3.40        6.35      6.57 o 
   7   6   6       51.66       44.49      7.54 o 
   8   6   6        0.20        4.03      6.34 o 
   9   6   6        2.45        1.90      7.72 o 
  10   6   6       38.97       42.33      9.80 o 
  11   6   6        9.15        2.74      8.97 o 
  -4   7   6       24.92       21.49      8.71 o 
  -3   7   6        3.44        5.31      6.31 o 
  -2   7   6      174.26      178.45     13.68 o 
  -1   7   6        6.40        7.01      6.10 o 
   0   7   6      111.49      115.44      7.15 o 
   1   7   6       10.66        2.04      5.98 o 
   2   7   6      304.82      311.57     14.19 o 
   3   7   6      179.29      153.08     10.69 o 
   4   7   6        4.93       10.31      5.48 o 
   5   7   6      968.99      927.75     25.06 o 
   6   7   6      175.24      163.32     11.06 o 
   7   7   6        1.93        6.27      5.90 o 
   8   7   6       31.03       26.00      8.14 o 
   9   7   6        2.18       12.08      6.59 o 
  10   7   6       65.38       60.10     11.56 o 
  -3   8   6        0.03        3.14      8.27 o 
  -2   8   6       17.39       33.82      6.91 o 
  -1   8   6       35.32       46.00      7.81 o 
   0   8   6       97.09       91.47     14.72 o 
   1   8   6        6.01        1.80      6.56 o 
   2   8   6      668.64      661.14     22.51 o 
   3   8   6       48.75       48.79      8.55 o 
   4   8   6       63.36       63.65      8.02 o 
   5   8   6        0.32        5.55      5.55 o 
   6   8   6        3.21        7.36      7.36 o 
   7   8   6        3.47        6.73      6.16 o 
   8   8   6      171.60      159.77     12.86 o 
   9   8   6       84.91       75.14      9.48 o 
  10   8   6        2.23        1.93      7.89 o 
  -1   9   6        1.18        3.10      6.50 o 
   0   9   6       13.10       12.34      5.82 o 
   1   9   6       80.76       82.58     11.04 o 
   2   9   6       18.48       16.59      8.81 o 
   3   9   6       15.90       23.31      8.57 o 
   4   9   6        8.50        2.54      5.75 o 
   5   9   6      167.26      142.46     12.71 o 
   6   9   6        3.72        4.53      6.44 o 
   7   9   6      108.99       86.98      9.91 o 
   8   9   6       77.04       63.36      9.65 o 
   9   9   6       17.56       13.47      8.72 o 
   1  10   6        8.01       10.35      6.53 o 
   2  10   6        6.16        3.83      9.11 o 
   3  10   6        5.29        0.75      7.52 o 
   4  10   6        8.05        3.59      7.33 o 
   5  10   6        3.45        8.54      6.99 o 
   6  10   6       14.61       13.35      7.13 o 
   7  10   6        0.17        0.00      6.04 o 
   8  10   6        0.93        6.73      6.73 o 
   3  11   6       11.75       12.54      8.03 o 
   4  11   6        0.99        8.86      7.30 o 
   5  11   6        1.80       11.66      7.23 o 
   6  11   6        0.07        0.74      6.34 o 
   7  11   6        1.14        7.10      7.61 o 
  -7 -10   7        0.02        8.40      8.40 o 
  -6 -10   7        1.26       12.52      6.76 o 
  -5 -10   7        7.03        6.92      6.68 o 
  -4 -10   7        2.81        1.25      6.69 o 
  -3 -10   7        0.18        0.00      6.80 o 
  -2 -10   7       16.55        9.45      7.61 o 
  -1 -10   7       14.26        9.20      8.38 o 
   0 -10   7        6.64        4.08      5.11 o 
  -8  -9   7        0.08        7.94      7.94 o 
  -7  -9   7        1.18        3.10      6.85 o 
  -6  -9   7        0.00        4.24      6.28 o 
  -5  -9   7       10.04        2.97      7.26 o 
  -4  -9   7       20.00       34.37      6.59 o 
  -3  -9   7       17.46       15.66      7.13 o 
  -2  -9   7      120.17       86.52     10.18 o 
  -1  -9   7       12.96       13.54      6.94 o 
   0  -9   7       29.64       30.26      5.71 o 
   1  -9   7       33.82       28.18      9.30 o 
   2  -9   7        0.32        2.32      7.17 o 
  -8  -8   7       13.17       14.93      7.91 o 
  -7  -8   7       15.73        7.74      8.42 o 
  -6  -8   7       13.09        3.43      8.06 o 
  -5  -8   7      109.85       94.23     10.07 o 
  -4  -8   7        0.00        4.37      5.90 o 
  -3  -8   7      104.10      106.15     10.61 o 
  -2  -8   7       10.01       16.85      7.15 o 
  -1  -8   7        0.13        7.54      5.18 o 
   0  -8   7        1.47        5.23      4.10 o 
   1  -8   7        0.23        3.91      6.89 o 
   2  -8   7        1.22        2.04      7.17 o 
   3  -8   7       34.18       46.82      8.36 o 
  -9  -7   7        6.64        0.00      8.51 o 
  -8  -7   7       56.47       44.07     10.80 o 
  -7  -7   7        0.24        8.02      8.02 o 
  -6  -7   7       42.29       45.94      8.92 o 
  -5  -7   7       24.10       32.42      7.15 o 
  -4  -7   7       12.96       12.22      6.08 o 
  -3  -7   7      121.72      113.11     10.09 o 
  -2  -7   7      268.71      276.89     13.75 o 
  -1  -7   7        8.37        3.68      5.73 o 
   0  -7   7       47.83       45.28      6.00 o 
   1  -7   7      213.92      206.99     13.31 o 
   2  -7   7        2.68        5.93      5.93 o 
   3  -7   7       18.84        3.13      8.13 o 
   4  -7   7       21.37       21.67      7.73 o 
   5  -7   7        3.16        3.35      7.23 o 
  -9  -6   7        0.25        3.89      7.47 o 
  -8  -6   7        0.93        3.62      7.56 o 
  -7  -6   7        2.91        6.76      7.01 o 
  -6  -6   7       66.29       66.87      9.52 o 
  -5  -6   7       15.50       13.80      5.86 o 
  -4  -6   7       18.17       21.21      6.50 o 
  -3  -6   7       80.06       82.79      8.21 o 
  -2  -6   7      236.95      227.80     12.30 o 
  -1  -6   7        8.20        5.15      5.71 o 
   0  -6   7      178.53      167.38      7.85 o 
   1  -6   7       97.62      100.69      9.01 o 
   2  -6   7        0.69        5.08      5.08 o 
   3  -6   7       11.43       10.75      6.39 o 
   4  -6   7       12.81       27.44      6.00 o 
   5  -6   7        0.20        6.57      5.80 o 
   6  -6   7        7.93        9.80      7.73 o 
  -9  -5   7        7.22        9.74      8.61 o 
  -8  -5   7       18.40       26.87      7.80 o 
  -7  -5   7        0.15        7.42      7.42 o 
  -6  -5   7       28.09       24.68      7.42 o 
  -5  -5   7       41.74       35.57      6.53 o 
  -4  -5   7       10.42       10.58      5.19 o 
  -3  -5   7       10.29        8.08      5.41 o 
  -2  -5   7       77.25       89.42      7.90 o 
  -1  -5   7       59.88       71.00      7.11 o 
   0  -5   7       19.56       21.35     13.02 o 
   1  -5   7        0.85        2.18      4.43 o 
   2  -5   7       27.71       31.76      6.27 o 
   3  -5   7        0.39       11.77      4.48 o 
   4  -5   7      155.21      163.38     11.51 o 
   5  -5   7        0.27        3.27      6.24 o 
   6  -5   7      124.92      142.40     12.24 o 
  -9  -4   7        4.67        3.91      7.64 o 
  -8  -4   7        0.05        8.28      6.74 o 
  -7  -4   7        6.29       10.24      7.01 o 
  -6  -4   7       58.66       53.63      8.01 o 
  -5  -4   7       28.16       28.42      6.57 o 
  -4  -4   7       18.45       16.72      5.08 o 
  -3  -4   7        0.97        1.55      3.82 o 
  -2  -4   7      242.71      260.99     11.51 o 
  -1  -4   7      679.04      734.44     18.48 o 
   0  -4   7       13.10        3.72      3.71 o 
   1  -4   7       19.82       21.98      5.20 o 
   2  -4   7        4.06        2.78      3.84 o 
   3  -4   7       11.22        0.82      5.26 o 
   4  -4   7        0.22        2.24      4.22 o 
   5  -4   7       23.86       23.01      6.66 o 
   6  -4   7        0.01        0.55      5.66 o 
   7  -4   7        0.16        5.02      6.01 o 
  -9  -3   7        3.07        2.60      6.94 o 
  -8  -3   7        1.44        5.83      6.09 o 
  -7  -3   7       50.37       55.53      8.38 o 
  -6  -3   7       13.60       23.77      5.44 o 
  -5  -3   7       10.11        5.28      5.48 o 
  -4  -3   7       21.22       30.26      6.07 o 
  -3  -3   7       26.69       21.29      4.73 o 
  -2  -3   7       28.05       43.08      5.50 o 
  -1  -3   7      151.33      185.37      9.52 o 
   0  -3   7     1278.97     1322.26     15.42 o 
   1  -3   7        7.79        6.81      3.75 o 
   2  -3   7        0.00        0.33      3.97 o 
   3  -3   7       14.36       20.51      5.01 o 
   4  -3   7       63.10       53.55      6.36 o 
   5  -3   7       76.27       67.82      8.23 o 
   6  -3   7       45.44       58.55      7.88 o 
   7  -3   7       15.93       15.14      6.42 o 
   8  -3   7       35.38       31.41      8.76 o 
  -9  -2   7        7.72        5.97      6.66 o 
  -8  -2   7       63.16       73.48     10.59 o 
  -7  -2   7        1.16        2.66      6.14 o 
  -6  -2   7      124.23      157.89     10.87 o 
  -5  -2   7       89.83      108.44      8.42 o 
  -4  -2   7       79.45       87.69      7.97 o 
  -3  -2   7      281.33      332.69     12.62 o 
  -2  -2   7       15.90       26.95      5.23 o 
  -1  -2   7       36.42       54.47      5.79 o 
   0  -2   7     1480.41     1666.50     22.97 o 
   1  -2   7      217.45      223.73      9.74 o 
   2  -2   7        7.84        4.08      2.60 o 
   3  -2   7        0.39        4.42      3.47 o 
   4  -2   7       97.18      104.97      7.99 o 
   5  -2   7      152.94      125.33      9.95 o 
   6  -2   7       73.36       83.43      8.24 o 
   7  -2   7       46.42       41.96      8.66 o 
   8  -2   7        2.70        4.29      6.94 o 
   9  -2   7        2.08       13.28      5.76 o 
  -9  -1   7        0.15        8.25      8.25 o 
  -8  -1   7       24.73       18.16      8.07 o 
  -7  -1   7       39.26       47.22      8.41 o 
  -6  -1   7        7.47        7.35      5.59 o 
  -5  -1   7      191.16      177.78     10.75 o 
  -4  -1   7        8.44        7.26      4.89 o 
  -3  -1   7      689.52      636.65     16.62 o 
  -2  -1   7       88.55       81.89      6.17 o 
  -1  -1   7       49.75       41.13      4.52 o 
   0  -1   7      411.88      449.04      8.82 o 
   1  -1   7       51.72       51.30      4.90 o 
   2  -1   7      572.08      599.24     14.78 o 
   3  -1   7      212.49      190.94      9.20 o 
   4  -1   7        0.05        1.75      3.69 o 
   5  -1   7      354.97      372.50     13.83 o 
   6  -1   7       20.06       22.09      7.36 o 
   7  -1   7        0.29        0.51      8.77 o 
   8  -1   7        0.09        3.54      5.91 o 
   9  -1   7        0.27        4.71      7.10 o 
  -8   0   7        4.44       15.31      6.90 o 
  -7   0   7        7.64        6.47      7.72 o 
  -6   0   7       32.25       38.21      6.74 o 
  -5   0   7      126.68      137.03      9.69 o 
  -4   0   7      169.22      177.45      9.91 o 
  -3   0   7      157.62      157.79      8.95 o 
  -2   0   7      280.81      327.93     11.06 o 
  -1   0   7       59.45       76.58      6.11 o 
   0   0   7       33.91       46.28      4.21 o 
   1   0   7      319.27      350.94     10.95 o 
   2   0   7      224.24      220.88      9.07 o 
   3   0   7     1233.88     1398.94     21.35 o 
   4   0   7       84.97       97.21      6.86 o 
   5   0   7        8.06       10.50      3.86 o 
   6   0   7       21.25        5.55      5.68 o 
   7   0   7      208.17      191.53     12.96 o 
   8   0   7        0.01        5.63      6.67 o 
   9   0   7       31.76       43.89      8.70 o 
  10   0   7        1.42       12.50      6.94 o 
  -8   1   7        0.00        2.87      7.55 o 
  -7   1   7       42.78       45.39      8.63 o 
  -6   1   7      162.37      165.54     11.98 o 
  -5   1   7        1.22        3.83      5.00 o 
  -4   1   7       12.82       17.09      5.08 o 
  -3   1   7        7.31       11.32      3.81 o 
  -2   1   7      139.33      103.11      7.43 o 
  -1   1   7      577.82      529.15     13.81 o 
   0   1   7       37.00       39.09      3.23 o 
   1   1   7      581.52      565.87     13.42 o 
   2   1   7       80.56       75.90      5.64 o 
   3   1   7       23.39       36.49      5.14 o 
   4   1   7        9.23        9.62      4.29 o 
   5   1   7       36.76       39.98      5.85 o 
   6   1   7      373.65      379.97     14.35 o 
   7   1   7       66.66       87.22      8.13 o 
   8   1   7      135.60      151.62     11.96 o 
   9   1   7       52.68       56.00      9.07 o 
  10   1   7        0.60        4.30      7.80 o 
  -7   2   7       36.75       51.85      8.94 o 
  -6   2   7      143.31      173.81     12.52 o 
  -5   2   7      252.66      252.56     13.18 o 
  -4   2   7        0.01        5.46      5.46 o 
  -3   2   7       87.45       83.91      6.98 o 
  -2   2   7       19.00       18.22      4.22 o 
  -1   2   7       86.03       69.90      5.62 o 
   0   2   7       16.85       12.55      2.87 o 
   1   2   7      139.33      123.78      7.44 o 
   2   2   7       44.62       60.71      5.32 o 
   3   2   7      687.46      692.59     15.95 o 
   4   2   7       45.68       54.51      5.91 o 
   5   2   7      387.33      415.06     13.74 o 
   6   2   7       12.56        6.58      4.99 o 
   7   2   7      246.98      269.39     12.89 o 
   8   2   7       32.24       30.91      7.66 o 
   9   2   7        0.07        4.31      6.29 o 
  10   2   7        0.14        9.20      9.20 o 
  -7   3   7        0.00        6.70      8.00 o 
  -6   3   7       14.24       28.46      7.79 o 
  -5   3   7        2.05        4.47      5.86 o 
  -4   3   7        6.90       18.52      5.69 o 
  -3   3   7       21.71       20.04      5.71 o 
  -2   3   7      200.59      189.71      9.73 o 
  -1   3   7      137.65      135.96      8.40 o 
   0   3   7      612.08      648.20     17.76 o 
   1   3   7      159.63      155.88      8.30 o 
   2   3   7        4.18        4.67      3.56 o 
   3   3   7      136.51      137.80      7.77 o 
   4   3   7        6.46        1.05      3.96 o 
   5   3   7        2.14        2.27      3.92 o 
   6   3   7       59.40       54.43      6.47 o 
   7   3   7      166.84      200.91     11.22 o 
   8   3   7      192.84      218.66     13.85 o 
   9   3   7        5.45        7.44      7.44 o 
  10   3   7        9.10        7.63      7.57 o 
  -6   4   7        1.01        2.15      6.79 o 
  -5   4   7        0.02        2.43      6.10 o 
  -4   4   7        8.95       20.85      5.65 o 
  -3   4   7      145.65      145.80     10.42 o 
  -2   4   7        0.03        5.45      3.57 o 
  -1   4   7        0.58        4.10      4.10 o 
   0   4   7      250.91      268.08      7.93 o 
   1   4   7       39.00       47.52      5.22 o 
   2   4   7      260.28      242.84     10.60 o 
   3   4   7      293.92      307.78     11.90 o 
   4   4   7      110.45      109.84      8.04 o 
   5   4   7       32.74       34.92      5.26 o 
   6   4   7       20.18        8.87      5.14 o 
   7   4   7       27.69       28.40      6.32 o 
   8   4   7        5.72        8.39      6.21 o 
   9   4   7       10.54       11.86      8.92 o 
  10   4   7        1.20        7.55      8.03 o 
  -5   5   7      140.79      127.04     12.37 o 
  -4   5   7        9.94       12.94      5.68 o 
  -3   5   7        9.36       17.70      5.66 o 
  -2   5   7      109.74      111.72      8.79 o 
  -1   5   7       31.09       27.42      5.60 o 
   0   5   7       75.60       79.65      5.37 o 
   1   5   7       25.11       16.46      5.42 o 
   2   5   7      108.62      113.52      8.23 o 
   3   5   7       40.21       43.95      5.79 o 
   4   5   7        1.22        4.93      3.82 o 
   5   5   7       39.60       33.86      6.26 o 
   6   5   7       14.40       11.02      4.97 o 
   7   5   7      156.38      138.30     11.37 o 
   8   5   7       43.71       55.57      9.22 o 
   9   5   7       12.63        1.26      7.17 o 
  10   5   7        0.88        4.74      8.54 o 
  -4   6   7       70.11       74.89      9.74 o 
  -3   6   7        0.04        3.60      6.49 o 
  -2   6   7      131.85      147.44     11.12 o 
  -1   6   7      114.51      124.94     10.81 o 
   0   6   7       33.33       22.88      5.01 o 
   1   6   7      660.03      664.02     19.83 o 
   2   6   7      666.91      688.18     20.00 o 
   3   6   7      477.93      493.93     16.56 o 
   4   6   7      459.15      468.43     17.07 o 
   5   6   7       90.05       93.96      8.36 o 
   6   6   7      151.07      162.16     11.40 o 
   7   6   7        3.85        6.17      5.81 o 
   8   6   7        0.19        5.45      7.02 o 
   9   6   7        8.37        9.67      6.74 o 
  10   6   7        7.84        0.65      7.78 o 
  -3   7   7       66.29       70.44      9.63 o 
  -2   7   7       15.82       20.01      6.76 o 
  -1   7   7       81.96       91.14     10.57 o 
   0   7   7      269.38      282.02     11.53 o 
   1   7   7       59.20       72.73      8.88 o 
   2   7   7       47.77       43.32      8.02 o 
   3   7   7       20.79       20.58      6.26 o 
   4   7   7      135.92      141.65     11.28 o 
   5   7   7      165.46      150.79     12.53 o 
   6   7   7       27.49       28.00      6.71 o 
   7   7   7      417.07      410.76     19.10 o 
   8   7   7       12.77        5.68      7.60 o 
   9   7   7      165.28      168.81     13.01 o 
  10   7   7       76.77       74.83     10.38 o 
  -2   8   7       28.37       45.51      9.52 o 
  -1   8   7        0.06        0.74      7.35 o 
   0   8   7        8.24        9.22      5.27 o 
   1   8   7       14.90       14.80      6.07 o 
   2   8   7       17.30       16.77      6.68 o 
   3   8   7      361.60      350.82     17.14 o 
   4   8   7       16.08       19.45      7.48 o 
   5   8   7      301.57      300.30     16.89 o 
   6   8   7       94.26       96.56     11.25 o 
   7   8   7       60.28       54.57     10.33 o 
   8   8   7       64.35       73.22     10.46 o 
   9   8   7        8.59        8.56      7.58 o 
  10   8   7       49.48       43.83      9.64 o 
  -1   9   7       77.52       82.84     13.13 o 
   0   9   7       88.80      103.43      8.70 o 
   1   9   7        0.17        5.99      6.97 o 
   2   9   7       35.63       54.38      9.41 o 
   3   9   7        0.01        5.55      6.46 o 
   4   9   7        6.71        6.82      6.82 o 
   5   9   7        3.76        4.79      6.30 o 
   6   9   7        6.28        2.72      6.96 o 
   7   9   7       82.75       69.38     11.41 o 
   8   9   7       30.68       23.51      8.54 o 
   9   9   7       32.37       16.28      8.65 o 
   1  10   7        0.67        2.55      8.26 o 
   2  10   7        4.35        1.61      8.16 o 
   3  10   7      100.69      107.45     12.79 o 
   4  10   7       10.52       16.13      7.19 o 
   5  10   7      104.37      144.13     12.37 o 
   6  10   7       77.41       72.48     10.98 o 
   7  10   7       55.81       72.32      9.21 o 
   8  10   7       32.19       30.50      8.89 o 
  -5 -10   8        0.53       13.25      6.32 o 
  -4 -10   8        0.02        7.22      7.22 o 
  -3 -10   8        7.15        2.78      7.12 o 
  -2 -10   8        0.00        7.91      8.25 o 
  -1 -10   8        0.07        7.15      7.15 o 
  -7  -9   8       20.59       16.08      8.03 o 
  -6  -9   8       17.86       19.03      6.93 o 
  -5  -9   8       27.35       34.66      9.19 o 
  -4  -9   8       71.82       68.38     10.17 o 
  -3  -9   8       56.25       54.03      9.30 o 
  -2  -9   8       23.67       28.46      7.93 o 
  -1  -9   8        3.51        0.69      7.39 o 
   0  -9   8        0.75        5.97     13.38 o 
   1  -9   8        5.12       12.13      6.38 o 
  -8  -8   8       83.56       81.75     12.40 o 
  -7  -8   8        1.93        1.23      7.65 o 
  -6  -8   8        4.69        9.80      7.12 o 
  -5  -8   8       23.55       23.93      7.45 o 
  -4  -8   8        1.15        5.90      6.03 o 
  -3  -8   8        0.00        5.34      6.24 o 
  -2  -8   8       34.38       25.41      8.23 o 
  -1  -8   8       47.12       38.75      8.43 o 
   0  -8   8       21.12       19.16      5.50 o 
   1  -8   8        0.74        5.48      5.34 o 
   2  -8   8       42.04       44.00      8.04 o 
   3  -8   8        2.08        8.09      8.09 o 
  -8  -7   8        5.00        5.18      8.37 o 
  -7  -7   8       25.96       32.50      8.72 o 
  -6  -7   8        9.16        2.36      7.11 o 
  -5  -7   8       68.61       65.59      9.03 o 
  -4  -7   8       51.79       58.00      7.58 o 
  -3  -7   8      104.48      103.02      9.34 o 
  -2  -7   8       10.97       12.19      5.52 o 
  -1  -7   8        1.40        6.80      5.73 o 
   0  -7   8      135.26      141.83      8.51 o 
   1  -7   8       19.80       18.21      7.68 o 
   2  -7   8       46.48       57.70      8.03 o 
   3  -7   8       14.84       17.41      6.82 o 
   4  -7   8       11.83        2.01      7.84 o 
  -9  -6   8       32.31       29.11      9.40 o 
  -8  -6   8       32.44       30.58      8.54 o 
  -7  -6   8        3.44        4.81      7.60 o 
  -6  -6   8      156.77      163.21     12.18 o 
  -5  -6   8        1.74        0.55      6.32 o 
  -4  -6   8       55.36       63.13      8.66 o 
  -3  -6   8      133.54      136.70     10.43 o 
  -2  -6   8      129.49      117.91     10.36 o 
  -1  -6   8      381.99      343.40     16.13 o 
   0  -6   8       28.60       34.54      7.04 o 
   1  -6   8       17.07       11.30      5.94 o 
   2  -6   8      189.51      184.81     12.97 o 
   3  -6   8       24.42       24.95      6.83 o 
   4  -6   8       25.51       31.79      6.14 o 
   5  -6   8       11.91       17.50      7.26 o 
  -9  -5   8        5.71        5.42      8.59 o 
  -8  -5   8       23.59       11.35      9.69 o 
  -7  -5   8       17.76       25.28      8.03 o 
  -6  -5   8       19.41       22.49      7.33 o 
  -5  -5   8        7.95       16.49      5.84 o 
  -4  -5   8       72.86       80.04      8.61 o 
  -3  -5   8       50.07       48.94      6.96 o 
  -2  -5   8        0.07        5.53      5.46 o 
  -1  -5   8      132.72      130.32      9.88 o 
   0  -5   8       94.44       88.05      5.58 o 
   1  -5   8        2.26        3.77      4.53 o 
   2  -5   8      109.36      109.09      8.78 o 
   3  -5   8       61.21       47.52      8.37 o 
   4  -5   8       54.62       45.35      8.20 o 
   5  -5   8      110.52       96.84     10.47 o 
   6  -5   8       55.24       46.22      8.98 o 
  -9  -4   8        0.14        8.26      8.26 o 
  -8  -4   8        1.04        4.39      6.39 o 
  -7  -4   8       13.27        4.63      7.68 o 
  -6  -4   8       45.88       56.81      8.87 o 
  -5  -4   8      143.21      138.28     11.05 o 
  -4  -4   8        2.95        5.14      6.89 o 
  -3  -4   8      162.41      160.73     10.83 o 
  -2  -4   8      178.15      197.21     11.34 o 
  -1  -4   8      863.35      872.62     21.04 o 
   0  -4   8      312.25      299.47      9.34 o 
   1  -4   8       19.04       17.25      4.95 o 
   2  -4   8       98.80       83.52      7.97 o 
   3  -4   8       21.15       30.82      5.40 o 
   4  -4   8       21.07       23.49      5.52 o 
   5  -4   8       46.21       45.63      7.30 o 
   6  -4   8        0.28        1.16      5.55 o 
   7  -4   8       46.38       59.67      9.38 o 
  -9  -3   8        3.20       12.23      7.04 o 
  -8  -3   8        5.22       18.61      7.91 o 
  -7  -3   8        3.92        6.24      6.37 o 
  -6  -3   8        0.32        3.71      6.07 o 
  -5  -3   8       68.86       51.51      7.98 o 
  -4  -3   8        0.12        0.91      4.83 o 
  -3  -3   8        4.43        7.17      3.98 o 
  -2  -3   8       60.49       54.91      6.85 o 
  -1  -3   8      260.42      235.73     10.81 o 
   0  -3   8      182.00      165.00     10.50 o 
   1  -3   8       47.15       39.01      6.21 o 
   2  -3   8        4.75        6.50      4.62 o 
   3  -3   8       83.91       82.17      6.97 o 
   4  -3   8        7.75        6.14      5.46 o 
   5  -3   8       39.20       48.09      7.66 o 
   6  -3   8       54.28       62.07      7.92 o 
   7  -3   8        4.55        7.81      6.28 o 
   8  -3   8        1.34        0.00      7.15 o 
  -8  -2   8       25.30       16.61      8.63 o 
  -7  -2   8       99.88       97.33      9.99 o 
  -6  -2   8       22.90       25.94      6.30 o 
  -5  -2   8        0.00        1.86      4.51 o 
  -4  -2   8       42.97       43.50      6.52 o 
  -3  -2   8       28.48       14.02      5.55 o 
  -2  -2   8       24.86       23.69      5.47 o 
  -1  -2   8      219.34      182.77      9.85 o 
   0  -2   8        0.40        2.39      2.66 o 
   1  -2   8        6.92       13.65      3.18 o 
   2  -2   8       13.86       17.12      4.13 o 
   3  -2   8       34.67       31.77      5.30 o 
   4  -2   8       43.40       38.07      6.41 o 
   5  -2   8       29.38       41.30      6.70 o 
   6  -2   8       12.10       17.70      5.90 o 
   7  -2   8       22.06       33.89      6.62 o 
   8  -2   8       35.71       13.31      8.71 o 
  -8  -1   8        2.39        4.67      7.32 o 
  -7  -1   8       18.57       14.91      8.43 o 
  -6  -1   8       42.04       52.77      7.43 o 
  -5  -1   8        3.54        3.30      4.94 o 
  -4  -1   8        0.01        4.22      4.22 o 
  -3  -1   8       19.17       24.46      5.61 o 
  -2  -1   8        2.10        4.21      3.82 o 
  -1  -1   8      417.55      408.77     13.13 o 
   0  -1   8        8.09        1.13      5.28 o 
   1  -1   8      457.85      439.56     13.53 o 
   2  -1   8       17.57       24.62      4.19 o 
   3  -1   8       49.14       39.71      5.14 o 
   4  -1   8       96.45       94.36      7.49 o 
   5  -1   8       90.45      108.37      8.02 o 
   6  -1   8        0.29        5.27      5.27 o 
   7  -1   8       57.50       57.82      8.09 o 
   8  -1   8        0.97        6.64      6.39 o 
   9  -1   8        4.50        0.00      7.27 o 
  -8   0   8        1.00        4.93      7.18 o 
  -7   0   8        9.95        6.28      6.68 o 
  -6   0   8        1.13       10.05      5.82 o 
  -5   0   8        1.51        1.51      5.73 o 
  -4   0   8       35.02       27.86      6.94 o 
  -3   0   8       89.00       97.39      7.80 o 
  -2   0   8       66.99       77.28      6.91 o 
  -1   0   8      159.96      149.40      8.22 o 
   0   0   8      119.61      141.01      7.69 o 
   1   0   8       78.55       74.15      4.97 o 
   2   0   8       12.64       13.08      4.38 o 
   3   0   8        0.20        2.37      3.26 o 
   4   0   8        0.16        1.86      4.24 o 
   5   0   8        0.97        2.05      4.22 o 
   6   0   8        0.85        7.74      3.96 o 
   7   0   8      219.40      213.01     12.30 o 
   8   0   8       45.79       45.95     10.68 o 
   9   0   8       11.52       11.17      8.98 o 
  -7   1   8        8.58        9.44      9.37 o 
  -6   1   8        0.92        1.19      6.44 o 
  -5   1   8       34.48       33.28      7.63 o 
  -4   1   8        5.78       12.37      4.81 o 
  -3   1   8        1.69        0.83      3.79 o 
  -2   1   8        7.52        4.70      4.45 o 
  -1   1   8      115.98      130.86      7.71 o 
   0   1   8      215.07      191.18      6.45 o 
   1   1   8        8.38        3.66      3.60 o 
   2   1   8       15.45       11.88      3.76 o 
   3   1   8       83.30       75.34      6.16 o 
   4   1   8        0.58        1.80      3.41 o 
   5   1   8        0.40        5.15      3.74 o 
   6   1   8       51.08       51.30      6.72 o 
   7   1   8      276.01      301.86     14.16 o 
   8   1   8       11.97        9.11      6.94 o 
   9   1   8       14.27       32.83      7.30 o 
  10   1   8        0.86        9.36      8.12 o 
  -7   2   8        6.79        7.97      7.29 o 
  -6   2   8        4.77        2.54      8.00 o 
  -5   2   8        4.27        2.24      6.70 o 
  -4   2   8       46.56       50.74      7.70 o 
  -3   2   8      127.18      134.62      9.00 o 
  -2   2   8       26.69       30.20      5.41 o 
  -1   2   8      148.10      176.84      8.91 o 
   0   2   8      142.26      148.39      5.85 o 
   1   2   8       17.29       11.98      3.84 o 
   2   2   8      216.93      182.60      9.14 o 
   3   2   8        0.49        1.68      3.45 o 
   4   2   8       17.38       15.66      4.63 o 
   5   2   8       17.92       19.91      4.97 o 
   6   2   8        8.69        7.12      5.22 o 
   7   2   8      262.87      273.63     14.00 o 
   8   2   8        6.76        7.94      5.25 o 
   9   2   8        0.03        2.57      6.75 o 
  10   2   8        4.73        8.53      8.00 o 
  -6   3   8        5.59        4.82      7.16 o 
  -5   3   8       36.86       52.74      7.28 o 
  -4   3   8        0.20        0.52      5.87 o 
  -3   3   8      177.07      181.32     11.31 o 
  -2   3   8      136.20      109.41      9.43 o 
  -1   3   8      214.52      222.38     10.81 o 
   0   3   8        0.79        2.40      2.68 o 
   1   3   8        2.17        4.05      4.05 o 
   2   3   8      179.85      164.44      8.86 o 
   3   3   8       62.19       62.38      5.71 o 
   4   3   8      133.35      146.36      8.93 o 
   5   3   8       18.27       28.56      5.30 o 
   6   3   8       32.85       26.08      6.30 o 
   7   3   8      197.34      189.74     12.73 o 
   8   3   8       92.75       88.93     10.67 o 
   9   3   8        3.92        1.92      7.41 o 
  10   3   8       10.27       19.78      7.83 o 
  -6   4   8        0.27        5.23      7.77 o 
  -5   4   8       35.47       31.96      8.65 o 
  -4   4   8        3.01        1.73      5.13 o 
  -3   4   8        3.91        0.51      5.42 o 
  -2   4   8       46.20       40.47      6.92 o 
  -1   4   8       88.66       88.07      8.10 o 
   0   4   8       51.07       57.23      7.64 o 
   1   4   8        5.73        0.80      5.32 o 
   2   4   8       19.94       23.64      5.35 o 
   3   4   8       53.05       54.05      6.39 o 
   4   4   8       48.35       45.03      6.56 o 
   5   4   8        6.82        5.72      4.61 o 
   6   4   8      107.04      110.74      8.76 o 
   7   4   8       57.39       71.67      8.76 o 
   8   4   8      206.54      189.07     14.37 o 
   9   4   8       35.78       38.74      8.80 o 
  10   4   8        1.08        1.41      7.95 o 
  -5   5   8        0.79        2.16      6.87 o 
  -4   5   8       47.64       33.29      8.82 o 
  -3   5   8        1.51        3.92      5.83 o 
  -2   5   8       98.74       84.79      9.23 o 
  -1   5   8       52.80       55.27      7.34 o 
   0   5   8       10.12        0.19      4.05 o 
   1   5   8       31.99       33.39      6.44 o 
   2   5   8       75.19       66.39      7.38 o 
   3   5   8       25.76       33.39      5.38 o 
   4   5   8       64.46       55.73      8.15 o 
   5   5   8       12.32       12.47      5.60 o 
   6   5   8        3.20        3.64      6.21 o 
   7   5   8        5.36        5.00      6.22 o 
   8   5   8       26.85       36.38      8.15 o 
   9   5   8        0.05        0.00      7.48 o 
  10   5   8        1.54        2.06      8.76 o 
  -4   6   8        4.58       15.28      6.03 o 
  -3   6   8       22.56       16.62      7.72 o 
  -2   6   8       76.41       83.82      9.90 o 
  -1   6   8        1.61        4.04      5.36 o 
   0   6   8      198.61      210.72      9.39 o 
   1   6   8      632.24      643.34     20.71 o 
   2   6   8      271.97      295.04     14.32 o 
   3   6   8       27.76       34.86      6.82 o 
   4   6   8      491.25      480.40     18.94 o 
   5   6   8       25.27       32.93      6.03 o 
   6   6   8        2.76        8.37      6.19 o 
   7   6   8       31.98       24.32      7.67 o 
   8   6   8        6.11       12.01      7.24 o 
   9   6   8       24.83        8.62      9.38 o 
  10   6   8        5.09       12.29      8.16 o 
  -3   7   8        0.53        2.24      6.44 o 
  -2   7   8       46.35       48.41      9.91 o 
  -1   7   8       12.83       25.06      7.04 o 
   0   7   8        3.34        3.56      9.94 o 
   1   7   8       24.07       23.69      7.06 o 
   2   7   8       43.26       39.27      7.44 o 
   3   7   8      230.33      213.73     13.07 o 
   4   7   8      264.22      265.29     15.42 o 
   5   7   8        1.03        9.42      6.08 o 
   6   7   8      338.95      352.09     17.26 o 
   7   7   8      387.36      400.71     19.37 o 
   8   7   8       14.84       13.75      7.93 o 
   9   7   8      136.51      160.40     12.69 o 
  10   7   8        0.07        7.82      7.82 o 
  -1   8   8        8.13        7.85      7.39 o 
   0   8   8        0.51        7.60      7.60 o 
   1   8   8        9.66       13.31      7.86 o 
   2   8   8       29.48       30.32      7.48 o 
   3   8   8       11.50       17.09      7.79 o 
   4   8   8        0.01        8.46      6.81 o 
   5   8   8        0.65        0.67      6.38 o 
   6   8   8        0.08        2.00      7.17 o 
   7   8   8        0.04       14.77      6.53 o 
   8   8   8        1.71        4.70     10.91 o 
   9   8   8       14.34        4.68      7.14 o 
   0   9   8       13.35       18.35      6.11 o 
   1   9   8        5.55        5.66      7.90 o 
   2   9   8        0.59        2.32      6.64 o 
   3   9   8        0.08        4.46      6.85 o 
   4   9   8        0.40        0.00      7.17 o 
   5   9   8       27.92       23.80      8.04 o 
   6   9   8        1.91        0.72      7.81 o 
   7   9   8        9.01        3.55      7.72 o 
   8   9   8        5.28       18.55      6.88 o 
   3  10   8       11.15       20.98      8.75 o 
   4  10   8        0.07        5.70      8.21 o 
   5  10   8        4.24        3.17      7.76 o 
   6  10   8        4.33        9.11      7.42 o 
   7  10   8        0.54        5.08      7.59 o 
  -6  -9   9        1.66        1.45      0.43 o 
  -5  -9   9        6.22        0.69      8.53 o 
  -4  -9   9       46.15       44.76      9.66 o 
  -3  -9   9        0.05        3.45      6.49 o 
  -2  -9   9        3.60        7.68      7.68 o 
  -1  -9   9        0.53        8.09      6.41 o 
   0  -9   9       20.62        2.60      6.46 o 
  -7  -8   9        5.12        0.67      7.43 o 
  -6  -8   9        8.16        5.23      7.72 o 
  -5  -8   9        6.42        9.68      6.00 o 
  -4  -8   9        2.54        3.18      6.43 o 
  -3  -8   9       21.43       20.59      7.76 o 
  -2  -8   9        5.82       14.42      5.73 o 
  -1  -8   9        9.51       10.73      7.30 o 
   0  -8   9        3.65        0.53      5.29 o 
   1  -8   9        0.10        2.85      6.76 o 
   2  -8   9        1.03        2.23      6.39 o 
  -8  -7   9      108.04       92.37     12.55 o 
  -7  -7   9        5.47        8.71      8.71 o 
  -6  -7   9       53.51       51.78      9.26 o 
  -5  -7   9       56.61       49.75      9.92 o 
  -4  -7   9        0.01        3.04      5.33 o 
  -3  -7   9       31.10       35.92      7.20 o 
  -2  -7   9        0.39       12.61      6.52 o 
  -1  -7   9        7.08        6.71      6.71 o 
   0  -7   9       64.25       53.16      5.98 o 
   1  -7   9        0.85        6.46      4.61 o 
   2  -7   9       54.61       40.95      9.77 o 
   3  -7   9       55.32       61.50      9.10 o 
   4  -7   9        2.80        4.83      7.03 o 
  -8  -6   9       11.80       16.94      8.94 o 
  -7  -6   9      101.34      122.21     12.25 o 
  -6  -6   9        6.75        7.97      7.36 o 
  -5  -6   9      175.80      164.52     12.99 o 
  -4  -6   9       62.23       52.92      9.41 o 
  -3  -6   9       43.76       49.04      8.99 o 
  -2  -6   9      233.45      239.19     13.85 o 
  -1  -6   9        2.29        5.57      5.72 o 
   0  -6   9       33.01       39.05      5.69 o 
   1  -6   9       42.99       42.48      7.38 o 
   2  -6   9       12.16        9.97      6.72 o 
   3  -6   9        1.41        3.64      5.72 o 
   4  -6   9        1.72        4.97      5.79 o 
   5  -6   9       44.11       44.04      8.98 o 
  -8  -5   9        0.03       11.47      7.18 o 
  -7  -5   9        1.19       12.69      6.81 o 
  -6  -5   9       19.26        9.58      8.08 o 
  -5  -5   9       47.07       57.17      8.62 o 
  -4  -5   9       33.22       26.47      7.29 o 
  -3  -5   9        0.02        5.75      5.53 o 
  -2  -5   9      150.30      130.29     10.56 o 
  -1  -5   9      681.36      678.61     20.88 o 
   0  -5   9      153.66      149.11      7.73 o 
   1  -5   9      184.51      182.97     11.52 o 
   2  -5   9       97.07       96.91      8.68 o 
   3  -5   9       79.71       67.56      8.79 o 
   4  -5   9      109.06       84.94      9.37 o 
   5  -5   9       11.33       17.47      7.22 o 
   6  -5   9        0.00        5.20      6.45 o 
  -8  -4   9       12.21       10.78      7.49 o 
  -7  -4   9        0.35        6.93      7.25 o 
  -6  -4   9       20.23       16.40      8.06 o 
  -5  -4   9       20.90       16.47      7.26 o 
  -4  -4   9        0.99        6.74      4.61 o 
  -3  -4   9        8.20       12.85      5.02 o 
  -2  -4   9      197.06      211.97     12.19 o 
  -1  -4   9      401.55      390.14     15.79 o 
   0  -4   9      114.73      106.15      7.03 o 
   1  -4   9       63.71       74.41      7.65 o 
   2  -4   9        9.99       13.10      6.32 o 
   3  -4   9      102.60      114.66      9.23 o 
   4  -4   9       18.01       23.14      6.84 o 
   5  -4   9        0.34        7.78      5.53 o 
   6  -4   9       31.77       43.67      8.80 o 
   7  -4   9       28.65       20.56      7.97 o 
  -8  -3   9       12.92        8.64      8.31 o 
  -7  -3   9        5.30       19.69      6.78 o 
  -6  -3   9       33.79       31.16      8.46 o 
  -5  -3   9        0.29        1.59      6.25 o 
  -4  -3   9        5.39        3.53      5.23 o 
  -3  -3   9       12.67       12.26      5.06 o 
  -2  -3   9      106.76      123.66      9.50 o 
  -1  -3   9        3.26        8.14      4.60 o 
   0  -3   9      332.34      326.60     10.27 o 
   1  -3   9       85.68       87.82      8.87 o 
   2  -3   9        3.51        5.93      4.55 o 
   3  -3   9        0.10        5.79      4.51 o 
   4  -3   9       64.70       70.76      7.33 o 
   5  -3   9        0.02        3.60      4.22 o 
   6  -3   9       73.22       78.81      9.66 o 
   7  -3   9        2.00        2.50      5.85 o 
  -8  -2   9       13.60       26.09      8.28 o 
  -7  -2   9       65.55       59.26     10.12 o 
  -6  -2   9       18.30       22.67      6.48 o 
  -5  -2   9       62.48       63.54      8.54 o 
  -4  -2   9       19.35       32.72      5.52 o 
  -3  -2   9       42.33       35.27      6.56 o 
  -2  -2   9       38.77       44.43      5.79 o 
  -1  -2   9        0.26        1.17      4.08 o 
   0  -2   9      274.36      244.65      7.83 o 
   1  -2   9       24.21       24.59      5.36 o 
   2  -2   9      170.93      177.29      9.70 o 
   3  -2   9        3.34        0.00      4.14 o 
   4  -2   9      181.07      181.75     10.89 o 
   5  -2   9       35.39       25.25      5.90 o 
   6  -2   9        4.02        0.56      5.79 o 
   7  -2   9       33.45       35.34      8.15 o 
   8  -2   9       13.21       12.38      7.84 o 
  -8  -1   9        0.28        3.59      8.02 o 
  -7  -1   9       30.98       41.34      8.89 o 
  -6  -1   9        8.17        0.59      7.27 o 
  -5  -1   9        8.95        6.29      5.57 o 
  -4  -1   9        0.59        5.69      3.84 o 
  -3  -1   9        6.56       11.52      5.61 o 
  -2  -1   9       14.58       13.05      5.32 o 
  -1  -1   9        8.25        2.99      4.69 o 
   0  -1   9       51.86       41.08      4.12 o 
   1  -1   9      196.37      207.49     10.13 o 
   2  -1   9      103.63       95.06      7.40 o 
   3  -1   9       14.56       11.34      5.06 o 
   4  -1   9      204.95      187.38     10.53 o 
   5  -1   9       16.53       19.34      5.27 o 
   6  -1   9        9.33        1.00      5.48 o 
   7  -1   9        0.25        2.82      6.33 o 
   8  -1   9        0.29        6.85      5.49 o 
  -7   0   9        0.05        2.73      7.12 o 
  -6   0   9        1.10        7.63      7.63 o 
  -5   0   9       32.11       29.65      6.21 o 
  -4   0   9        0.01        2.43      4.90 o 
  -3   0   9       51.95       36.81      6.49 o 
  -2   0   9       29.78       39.00      5.40 o 
  -1   0   9       20.56       28.06      4.57 o 
   0   0   9       95.82       84.39      5.77 o 
   1   0   9      130.28      132.37      8.07 o 
   2   0   9        0.04        3.87      4.00 o 
   3   0   9       40.91       25.49      6.26 o 
   4   0   9       75.76       68.75      7.17 o 
   5   0   9        8.60       13.65      4.34 o 
   6   0   9       80.56       78.31      8.39 o 
   7   0   9       39.25       51.39      7.49 o 
   8   0   9       35.52       43.49      8.11 o 
   9   0   9        7.68        8.79      8.85 o 
  -7   1   9       19.36       15.10      9.27 o 
  -6   1   9        0.13       12.79      5.27 o 
  -5   1   9       43.25       41.84      9.03 o 
  -4   1   9       20.19       20.56      6.11 o 
  -3   1   9        1.75        1.80      4.24 o 
  -2   1   9       31.69       26.68      5.58 o 
  -1   1   9      108.17      120.67      8.79 o 
   0   1   9      158.31      154.43      7.61 o 
   1   1   9      298.08      323.67     12.20 o 
   2   1   9       52.85       45.31      5.76 o 
   3   1   9       25.55       25.34      4.76 o 
   4   1   9      137.59      127.18      9.10 o 
   5   1   9       50.02       63.77      6.78 o 
   6   1   9      140.95      136.28      9.89 o 
   7   1   9        0.45        5.31      5.76 o 
   8   1   9       25.29       24.26      7.68 o 
   9   1   9        0.00        7.92      7.21 o 
  -6   2   9       26.89       23.86      8.96 o 
  -5   2   9       22.03       22.24      7.49 o 
  -4   2   9       24.48       22.84      7.24 o 
  -3   2   9      349.67      362.34     14.96 o 
  -2   2   9       33.83       28.09      5.91 o 
  -1   2   9      101.10      104.19      8.13 o 
   0   2   9      163.73      170.47      7.06 o 
   1   2   9        1.25        0.00      3.40 o 
   2   2   9      269.08      255.37     11.18 o 
   3   2   9      154.50      163.09      9.88 o 
   4   2   9      134.60      114.25      8.60 o 
   5   2   9       45.54       36.86      6.05 o 
   6   2   9      194.23      158.09     11.83 o 
   7   2   9      104.98      116.13      9.84 o 
   8   2   9        1.14        4.80      6.40 o 
   9   2   9        0.14        5.99      5.99 o 
  10   2   9        2.44        3.66      9.21 o 
  -6   3   9        9.50       13.19      7.83 o 
  -5   3   9       61.08       63.81      9.78 o 
  -4   3   9      164.20      179.48     12.11 o 
  -3   3   9      158.36      159.26     11.65 o 
  -2   3   9        2.20        0.44      4.89 o 
  -1   3   9       80.47       59.06      7.85 o 
   0   3   9      230.01      234.79      8.33 o 
   1   3   9        2.23        3.62      4.14 o 
   2   3   9      263.75      274.15     12.38 o 
   3   3   9      635.22      649.77     18.45 o 
   4   3   9        0.14        4.63      4.63 o 
   5   3   9      352.91      344.35     14.71 o 
   6   3   9       53.61       61.55      7.73 o 
   7   3   9        7.13        1.64      6.61 o 
   8   3   9       16.12       15.69      7.84 o 
   9   3   9       43.67       34.54      9.60 o 
  10   3   9       16.87       17.28      9.04 o 
  -5   4   9       23.94       27.85      8.13 o 
  -4   4   9       10.31        8.67      6.49 o 
  -3   4   9       51.88       48.08      8.17 o 
  -2   4   9       11.96       10.17      6.23 o 
  -1   4   9      225.65      226.67     12.20 o 
   0   4   9      553.78      533.79     12.65 o 
   1   4   9        4.90        7.18      4.87 o 
   2   4   9      245.26      222.27     11.82 o 
   3   4   9      439.91      435.37     16.35 o 
   4   4   9       11.62       10.55      4.76 o 
   5   4   9      321.01      321.08     14.90 o 
   6   4   9       49.99       45.35      8.36 o 
   7   4   9      156.72      156.41     12.01 o 
   8   4   9       86.02       80.23     10.69 o 
   9   4   9      151.49      152.39     14.11 o 
  10   4   9        7.90       19.98      7.36 o 
  -4   5   9       10.43       12.16      7.91 o 
  -3   5   9       26.22       27.55      7.11 o 
  -2   5   9      166.77      148.75     12.47 o 
  -1   5   9        6.68       11.43      5.25 o 
   0   5   9       47.31       49.00      8.41 o 
   1   5   9        0.80        6.02      6.02 o 
   2   5   9       92.90       89.71      9.08 o 
   3   5   9      269.86      242.65     13.49 o 
   4   5   9        8.75        3.05      5.82 o 
   5   5   9      431.81      419.10     17.44 o 
   6   5   9      276.64      272.01     14.83 o 
   7   5   9       44.40       45.21      9.03 o 
   8   5   9      330.61      331.27     17.37 o 
   9   5   9        1.48        8.29      8.29 o 
  10   5   9       44.81       40.15     10.58 o 
  -3   6   9       19.39       18.02      7.63 o 
  -2   6   9       12.48       21.05      6.72 o 
  -1   6   9        6.29        1.26      6.45 o 
   0   6   9       21.78       23.95      5.22 o 
   1   6   9      365.23      391.44     17.84 o 
   2   6   9       61.45       52.21      9.00 o 
   3   6   9       31.86       38.90      7.92 o 
   4   6   9        0.43        5.03      6.34 o 
   5   6   9      110.19      106.45     10.43 o 
   6   6   9        6.83       10.18      5.45 o 
   7   6   9       47.44       61.54      8.98 o 
   8   6   9        4.37        8.55      6.86 o 
   9   6   9       20.68       18.39      9.76 o 
  10   6   9        4.45        4.17      8.47 o 
  -2   7   9        1.41        7.76      7.76 o 
  -1   7   9        0.02        6.96      6.96 o 
   0   7   9       42.09       34.44      6.81 o 
   1   7   9       12.55       11.93      6.49 o 
   2   7   9       61.36       57.57     10.01 o 
   3   7   9        6.64        3.13      6.65 o 
   4   7   9       92.73      109.63     10.30 o 
   5   7   9       22.02       31.06      8.39 o 
   6   7   9      130.27      108.20     12.42 o 
   7   7   9      107.60      117.53     11.55 o 
   8   7   9        2.54        8.13      7.57 o 
   9   7   9       12.05        5.44      8.47 o 
  -1   8   9        0.04        7.63      8.39 o 
   0   8   9       19.49       17.01      6.33 o 
   1   8   9       29.48       34.16      8.60 o 
   2   8   9        1.01        1.45      7.43 o 
   3   8   9       49.65       36.89     10.70 o 
   4   8   9       20.80       15.42      9.34 o 
   5   8   9       10.59       14.62      7.35 o 
   6   8   9       24.81       34.25      7.85 o 
   7   8   9       12.50        6.29      7.35 o 
   8   8   9        4.55       10.40      7.33 o 
   9   8   9        0.78        5.46      8.45 o 
   1   9   9        0.56        8.09      8.09 o 
   2   9   9       16.49       28.92      9.70 o 
   3   9   9        2.22        9.07      9.07 o 
   4   9   9        1.93        3.90      7.18 o 
   5   9   9        0.33        3.07      6.35 o 
   6   9   9        4.43        8.95      7.28 o 
   7   9   9        1.47        1.43      7.64 o 
   8   9   9        0.09        0.00      7.50 o 
  -4  -9  10       18.79       15.19      8.59 o 
  -3  -9  10       14.61       32.56      9.47 o 
  -2  -9  10        1.28        2.30      7.04 o 
  -1  -9  10       10.12        8.64      7.15 o 
  -6  -8  10        0.57        7.66      8.75 o 
  -5  -8  10        1.26        2.78      7.28 o 
  -4  -8  10        0.54        7.10      7.10 o 
  -3  -8  10        2.16        8.32      7.00 o 
  -2  -8  10       11.56       14.10      7.83 o 
  -1  -8  10        1.41       13.72      6.19 o 
   0  -8  10       15.58        9.75      5.99 o 
   1  -8  10       16.52       20.47      8.00 o 
  -7  -7  10       12.86       17.46      8.77 o 
  -6  -7  10        9.85       19.06      7.18 o 
  -5  -7  10        0.65        1.98      6.81 o 
  -4  -7  10        3.64        1.32      7.82 o 
  -3  -7  10       11.78       23.52      8.12 o 
  -2  -7  10       13.74        6.58      7.44 o 
  -1  -7  10       24.97       17.82      7.82 o 
   0  -7  10        0.05        4.16      4.56 o 
   1  -7  10        0.55        1.34      6.15 o 
   2  -7  10       34.35       30.64      8.76 o 
   3  -7  10        7.32       19.25      6.44 o 
  -7  -6  10        4.61        5.55      8.69 o 
  -6  -6  10        5.36       14.64      8.57 o 
  -5  -6  10        2.94        2.57      8.25 o 
  -4  -6  10        0.21        5.61      6.39 o 
  -3  -6  10        0.34        4.90      6.42 o 
  -2  -6  10      334.75      347.17     17.01 o 
  -1  -6  10        4.53       10.30      6.25 o 
   0  -6  10        6.15        4.86      4.25 o 
   1  -6  10        8.65        9.87      5.60 o 
   2  -6  10        0.15        5.61      5.41 o 
   3  -6  10        0.42        6.04      6.04 o 
   4  -6  10       19.39       19.82      7.63 o 
  -7  -5  10       42.28       63.15      9.84 o 
  -6  -5  10        1.73        1.30      6.92 o 
  -5  -5  10        1.54        9.97      6.40 o 
  -4  -5  10        2.88        1.21      6.94 o 
  -3  -5  10       21.78        9.27      7.61 o 
  -2  -5  10      112.46      131.55     12.15 o 
  -1  -5  10      136.02      114.10     10.92 o 
   0  -5  10       43.12       32.03      6.43 o 
   1  -5  10        1.03        5.53      4.21 o 
   2  -5  10        0.66        2.80      5.34 o 
   3  -5  10       12.66       19.05      6.57 o 
   4  -5  10       16.63       16.85      7.05 o 
   5  -5  10        1.68        3.84      6.82 o 
  -7  -4  10       16.86       19.10      7.97 o 
  -6  -4  10       75.88       66.80     10.48 o 
  -5  -4  10      123.26      133.38     11.92 o 
  -4  -4  10      307.80      340.11     16.62 o 
  -3  -4  10        0.67        5.49      6.22 o 
  -2  -4  10      446.52      458.09     18.59 o 
  -1  -4  10      315.32      270.03     15.04 o 
   0  -4  10       38.65       27.98      5.70 o 
   1  -4  10       50.63       60.47      7.30 o 
   2  -4  10        5.58        5.28      5.28 o 
   3  -4  10       43.53       37.88      7.74 o 
   4  -4  10        3.84       15.52      5.70 o 
   5  -4  10        0.90        6.52      7.01 o 
   6  -4  10       18.23       21.07      6.72 o 
  -7  -3  10       20.90       10.04      8.60 o 
  -6  -3  10       13.87       13.19      7.61 o 
  -5  -3  10        1.41        7.13      7.13 o 
  -4  -3  10       68.86       61.70      8.67 o 
  -3  -3  10       33.04       38.83      6.86 o 
  -2  -3  10       11.49        5.00      5.71 o 
  -1  -3  10      118.57      108.34      9.11 o 
   0  -3  10        2.71        1.29      7.94 o 
   1  -3  10      519.80      455.13     17.20 o 
   2  -3  10      188.86      149.88     10.38 o 
   3  -3  10        8.83       18.47      4.98 o 
   4  -3  10      331.77      339.71     15.73 o 
   5  -3  10       14.72        3.85      6.21 o 
   6  -3  10       10.53        1.22      6.62 o 
   7  -3  10        0.28        6.53      6.53 o 
  -7  -2  10       24.13       28.51      8.63 o 
  -6  -2  10       36.01       24.87      9.20 o 
  -5  -2  10       56.10       58.74      8.61 o 
  -4  -2  10        2.51        1.55      5.95 o 
  -3  -2  10       53.75       62.40      7.55 o 
  -2  -2  10       39.00       33.55      6.67 o 
  -1  -2  10      295.85      335.78     14.40 o 
   0  -2  10       11.41       16.50      7.64 o 
   1  -2  10       14.40        8.61      4.77 o 
   2  -2  10      274.36      290.21     13.25 o 
   3  -2  10       16.12       10.50      5.71 o 
   4  -2  10       56.67       65.48      7.92 o 
   5  -2  10       88.13       90.92      9.22 o 
   6  -2  10        2.50        5.08      6.14 o 
   7  -2  10       34.62       48.28      8.02 o 
  -7  -1  10        0.46        3.52      7.30 o 
  -6  -1  10        0.86        1.94      6.87 o 
  -5  -1  10        8.59       12.68      6.40 o 
  -4  -1  10       27.98       22.98      7.30 o 
  -3  -1  10       28.76       24.88      5.81 o 
  -2  -1  10      250.14      271.37     12.64 o 
  -1  -1  10      186.26      175.11     10.72 o 
   0  -1  10      592.92      590.21     12.02 o 
   1  -1  10      112.29       99.27      9.11 o 
   2  -1  10        7.52       14.99      4.46 o 
   3  -1  10       57.40       48.32      6.36 o 
   4  -1  10       25.09       25.92      6.13 o 
   5  -1  10       75.58       69.74      8.55 o 
   6  -1  10      131.73      119.56     10.78 o 
   7  -1  10       92.91      100.59     10.98 o 
   8  -1  10      122.76      159.79     12.66 o 
  -7   0  10        0.21        7.30      7.30 o 
  -6   0  10       52.92       79.83      9.56 o 
  -5   0  10        0.94        0.59      6.64 o 
  -4   0  10       15.41       11.17      6.05 o 
  -3   0  10       17.81       21.18      5.46 o 
  -2   0  10       55.19       53.89      6.55 o 
  -1   0  10       38.92       42.55      5.91 o 
   0   0  10      189.42      183.44      7.84 o 
   1   0  10        1.39        3.55      3.99 o 
   2   0  10      147.62      132.28      8.81 o 
   3   0  10        1.55        3.78      3.78 o 
   4   0  10      270.43      263.99     13.02 o 
   5   0  10      107.65      113.47      9.37 o 
   6   0  10        9.84       12.03      5.95 o 
   7   0  10      143.26      147.04     12.20 o 
   8   0  10       34.00       34.02      7.55 o 
  -6   1  10       10.88       11.78      7.57 o 
  -5   1  10      120.03      116.06     11.05 o 
  -4   1  10       35.43       51.34      7.43 o 
  -3   1  10       24.65       27.84      5.73 o 
  -2   1  10       49.42       43.49      6.48 o 
  -1   1  10       86.60       82.63      7.06 o 
   0   1  10        0.10        0.50      3.25 o 
   1   1  10       76.75       69.86      7.00 o 
   2   1  10        5.92       13.37      3.92 o 
   3   1  10       50.49       50.02      5.83 o 
   4   1  10        1.26        4.85      3.89 o 
   5   1  10        2.42        3.37      5.38 o 
   6   1  10       35.87       50.28      7.31 o 
   7   1  10        4.69        9.68      6.32 o 
   8   1  10       24.74       11.13      8.14 o 
   9   1  10        8.86        2.02      8.57 o 
  -6   2  10       22.32       11.74      8.73 o 
  -5   2  10       36.08       53.45      9.11 o 
  -4   2  10       31.39       34.23      7.78 o 
  -3   2  10       67.62       51.64      8.42 o 
  -2   2  10       88.14       92.17      8.66 o 
  -1   2  10       21.44       31.06      5.75 o 
   0   2  10      169.77      163.91     15.53 o 
   1   2  10       52.59       46.13      6.01 o 
   2   2  10        1.02        2.10      4.38 o 
   3   2  10       16.25       16.07      4.54 o 
   4   2  10        4.33        0.92      5.62 o 
   5   2  10       36.42       35.79      6.22 o 
   6   2  10      105.30      108.88     10.40 o 
   7   2  10        5.36        5.70      6.89 o 
   8   2  10        0.91        1.85      7.59 o 
   9   2  10        6.20        4.83      8.10 o 
  -5   3  10       69.82       77.15     10.99 o 
  -4   3  10       85.04       73.05     10.01 o 
  -3   3  10        0.12        3.88      5.61 o 
  -2   3  10      148.82      128.61     11.41 o 
  -1   3  10        0.13        3.83      4.48 o 
   0   3  10       49.29       54.04      4.68 o 
   1   3  10      131.62      136.37      9.61 o 
   2   3  10       14.13        6.77      5.37 o 
   3   3  10      112.04      110.66      9.78 o 
   4   3  10      219.30      184.50     11.83 o 
   5   3  10       14.27       10.03      6.04 o 
   6   3  10        0.67        2.72      5.91 o 
   7   3  10       48.40       36.84      8.41 o 
   8   3  10      134.48      123.33     12.82 o 
   9   3  10       46.83       52.99     10.08 o 
  -4   4  10       10.08       25.36      6.84 o 
  -3   4  10        0.36        5.44      5.83 o 
  -2   4  10       54.93       37.53      8.50 o 
  -1   4  10       90.44       81.29      8.39 o 
   0   4  10        1.98        1.28      3.96 o 
   1   4  10      559.24      583.72     19.39 o 
   2   4  10       28.26       39.09      6.89 o 
   3   4  10      502.98      539.23     18.21 o 
   4   4  10       13.60       14.24      5.84 o 
   5   4  10       48.28       44.18      7.58 o 
   6   4  10      210.80      203.21     13.29 o 
   7   4  10       21.08       12.07      8.04 o 
   8   4  10       27.43       41.47      7.87 o 
   9   4  10       33.12       31.15      9.08 o 
  -3   5  10       27.31       26.04      7.60 o 
  -2   5  10       16.64       12.58      7.40 o 
  -1   5  10       72.69       83.36      9.18 o 
   0   5  10        2.17        4.53      4.57 o 
   1   5  10        0.47        5.08      4.65 o 
   2   5  10        0.35        1.63      5.97 o 
   3   5  10       92.59       89.23      9.62 o 
   4   5  10      142.63      133.67     11.55 o 
   5   5  10      177.38      184.33     12.85 o 
   6   5  10       29.58       38.34      7.96 o 
   7   5  10      207.55      226.06     14.57 o 
   8   5  10       41.82       39.28     10.40 o 
   9   5  10      125.46      103.64     13.92 o 
  -2   6  10        4.49        5.02      6.60 o 
  -1   6  10       22.78       41.82      7.36 o 
   0   6  10       10.93       12.17      4.77 o 
   1   6  10        9.99       10.14      6.57 o 
   2   6  10        0.84        3.07      5.64 o 
   3   6  10       11.12        7.33      6.31 o 
   4   6  10        3.47        0.59      6.37 o 
   5   6  10        0.22        1.90      5.84 o 
   6   6  10        0.98       10.26      6.44 o 
   7   6  10        6.30       10.63      6.66 o 
   8   6  10       15.04       18.44      7.95 o 
   9   6  10       19.87        5.59      9.17 o 
  -1   7  10       32.24       58.29      9.90 o 
   0   7  10        0.06        0.76      5.28 o 
   1   7  10        1.86        5.80      7.46 o 
   2   7  10        0.62       11.83      5.88 o 
   3   7  10        3.84        0.00      6.91 o 
   4   7  10        3.91        1.34      6.29 o 
   5   7  10        9.71        4.08      7.78 o 
   6   7  10        1.30        1.41      0.40 o 
   7   7  10        0.83        5.57      7.27 o 
   8   7  10        3.42        6.99      7.79 o 
   9   7  10       13.81       16.68      7.06 o 
   0   8  10        4.00        0.91      6.90 o 
   1   8  10        1.00        2.48      7.36 o 
   2   8  10        4.77        9.04      9.04 o 
   3   8  10        1.52        9.21      6.21 o 
   4   8  10       11.52        5.24      8.41 o 
   5   8  10        8.62        5.22      8.11 o 
   6   8  10        0.12        1.44      6.65 o 
   7   8  10       17.84       18.17      7.80 o 
   8   8  10        1.16        0.00      7.82 o 
   3   9  10        2.39        9.00      9.00 o 
   4   9  10        9.09        9.21      9.21 o 
   5   9  10        4.00       23.19      7.01 o 
   6   9  10       12.89        6.23      9.26 o 
  -4  -8  11        0.24        7.46      8.98 o 
  -3  -8  11        0.02        7.58      7.58 o 
  -2  -8  11        0.35        8.14      8.14 o 
  -1  -8  11        1.77        7.69      7.69 o 
   0  -8  11       24.21       42.69     17.65 o 
  -6  -7  11        0.42        2.91      8.19 o 
  -5  -7  11       11.65       12.25      8.07 o 
  -4  -7  11        0.05        2.18      7.31 o 
  -3  -7  11        0.37        2.87      7.73 o 
  -2  -7  11       16.78       23.40      8.63 o 
  -1  -7  11       24.49       36.38      9.79 o 
   0  -7  11        5.48        6.39      5.26 o 
   1  -7  11        7.26        9.48      6.25 o 
   2  -7  11        7.35       11.08      7.75 o 
  -6  -6  11       10.57        7.93      7.66 o 
  -5  -6  11        0.15        4.89      6.71 o 
  -4  -6  11       11.10       14.37      7.93 o 
  -3  -6  11       15.70       13.42      7.03 o 
  -2  -6  11        7.21        4.01      7.07 o 
  -1  -6  11       54.01       51.37      9.80 o 
   0  -6  11        2.83       11.00      3.89 o 
   1  -6  11        0.27        7.94      5.17 o 
   2  -6  11        4.58        0.67      6.34 o 
   3  -6  11        0.01        6.83      7.15 o 
  -7  -5  11        0.02        2.21      9.01 o 
  -6  -5  11       40.92       36.98      9.79 o 
  -5  -5  11       29.46       39.58      8.92 o 
  -4  -5  11       17.79       17.10      7.07 o 
  -3  -5  11       18.41       18.50      8.37 o 
  -2  -5  11        0.86        9.92      6.05 o 
  -1  -5  11       95.54      107.36     10.47 o 
   0  -5  11      117.40      125.05      8.29 o 
   1  -5  11        0.16        6.01      6.48 o 
   2  -5  11        8.17       14.62      6.48 o 
   3  -5  11       33.76       41.76      8.27 o 
   4  -5  11        0.10        7.41      7.41 o 
   5  -5  11        0.34        4.10      6.68 o 
  -7  -4  11       33.29       32.53      9.30 o 
  -6  -4  11        3.19        7.02      6.60 o 
  -5  -4  11       44.53       34.70      9.32 o 
  -4  -4  11       11.08       19.06      6.78 o 
  -3  -4  11       77.24       76.56      9.44 o 
  -2  -4  11      170.10      155.00     12.89 o 
  -1  -4  11       10.04       15.89      6.16 o 
   0  -4  11       13.11        4.00      6.98 o 
   1  -4  11        5.81       13.29      5.59 o 
   2  -4  11       24.83       25.69      6.49 o 
   3  -4  11        0.50        6.90      4.64 o 
   4  -4  11        0.09        7.18      7.18 o 
   5  -4  11       30.76       29.84      7.60 o 
  -7  -3  11        0.28        8.25      8.25 o 
  -6  -3  11        9.04       17.01      7.65 o 
  -5  -3  11        0.05        4.57      6.96 o 
  -4  -3  11      109.87      105.85     10.92 o 
  -3  -3  11       45.44       54.73      8.54 o 
  -2  -3  11       52.56       67.13      9.36 o 
  -1  -3  11      343.06      397.29     16.49 o 
   0  -3  11      181.07      198.76     17.60 o 
   1  -3  11      225.88      237.83     13.81 o 
   2  -3  11       10.11       12.43      4.92 o 
   3  -3  11      204.62      184.06     12.62 o 
   4  -3  11       59.45       69.65      8.68 o 
   5  -3  11        4.24        7.78      6.73 o 
   6  -3  11       54.23       56.18      8.20 o 
  -7  -2  11        3.67        2.20      7.97 o 
  -6  -2  11       60.68       59.92     12.11 o 
  -5  -2  11       20.11       26.42      8.46 o 
  -4  -2  11        1.29        4.68      4.82 o 
  -3  -2  11       18.99        9.25      6.25 o 
  -2  -2  11        0.62        4.70      6.23 o 
  -1  -2  11       66.58       67.63      8.74 o 
   0  -2  11      334.78      315.21     10.66 o 
   1  -2  11       11.18       16.43      5.12 o 
   2  -2  11      103.20      100.28      8.77 o 
   3  -2  11       73.31       67.73      7.55 o 
   4  -2  11       22.92       22.30      6.76 o 
   5  -2  11       10.99       14.13      5.73 o 
   6  -2  11       31.49       34.53      8.04 o 
   7  -2  11        0.23       13.68      5.66 o 
  -6  -1  11       15.18       12.52      8.00 o 
  -5  -1  11      109.80      109.61     12.89 o 
  -4  -1  11       19.11       23.71      6.34 o 
  -3  -1  11      156.66      169.44     11.65 o 
  -2  -1  11      254.52      216.52     12.53 o 
  -1  -1  11       81.23       74.01      8.79 o 
   0  -1  11      204.87      191.52      7.88 o 
   1  -1  11       31.27       28.38      6.89 o 
   2  -1  11      115.57      128.39      9.70 o 
   3  -1  11      189.32      195.82     11.63 o 
   4  -1  11       16.24       11.72      6.08 o 
   5  -1  11       72.77       63.88      9.43 o 
   6  -1  11      109.08      120.11     12.12 o 
   7  -1  11       10.08        8.74      7.26 o 
  -6   0  11       14.72        3.57      8.01 o 
  -5   0  11       57.18       52.58      9.89 o 
  -4   0  11        9.61        5.88      6.67 o 
  -3   0  11       15.15       16.63      6.06 o 
  -2   0  11        5.69       13.86      4.83 o 
  -1   0  11        8.06       11.63      4.15 o 
   0   0  11       27.14        9.64      5.91 o 
   1   0  11      218.48      176.54     11.08 o 
   2   0  11       48.04       53.16      7.59 o 
   3   0  11       48.34       42.88      6.65 o 
   4   0  11      183.27      192.99     11.73 o 
   5   0  11       16.66       17.85      6.25 o 
   6   0  11       51.14       43.33      7.63 o 
   7   0  11        4.18        4.85      6.85 o 
   8   0  11        8.37        8.49      8.49 o 
  -6   1  11        0.02        7.55      7.75 o 
  -5   1  11        2.19        2.73      6.92 o 
  -4   1  11       17.76       16.38      7.92 o 
  -3   1  11       68.57       78.11      8.59 o 
  -2   1  11        7.98       15.20      4.47 o 
  -1   1  11       18.58       20.92      5.02 o 
   0   1  11       28.10       18.17      4.44 o 
   1   1  11      103.50      124.34      9.20 o 
   2   1  11        0.08        2.28      4.48 o 
   3   1  11        4.46       10.37      4.76 o 
   4   1  11       11.66        4.95      5.36 o 
   5   1  11      109.32      110.67      9.70 o 
   6   1  11       14.30       15.74      7.38 o 
   7   1  11       55.27       43.76      9.19 o 
   8   1  11       17.21        3.89      7.48 o 
  -5   2  11        7.75        8.47      6.96 o 
  -4   2  11       47.91       48.90      9.06 o 
  -3   2  11       25.66       32.24      6.93 o 
  -2   2  11       11.38       15.36      4.84 o 
  -1   2  11       53.32       51.42      6.71 o 
   0   2  11       30.82       32.61      4.40 o 
   1   2  11        1.65        9.94      4.71 o 
   2   2  11        1.90        0.47      5.49 o 
   3   2  11      177.59      151.49     11.29 o 
   4   2  11       81.72       99.05      9.71 o 
   5   2  11       13.62        9.04      5.18 o 
   6   2  11        3.49        0.59      5.70 o 
   7   2  11        5.30        4.87      7.11 o 
   8   2  11       16.45       21.84      7.17 o 
   9   2  11        4.38        0.00      8.18 o 
  -4   3  11        6.33        1.36      7.07 o 
  -3   3  11       59.90       56.98      9.06 o 
  -2   3  11        8.73        9.63      5.33 o 
  -1   3  11       81.95       74.14      8.83 o 
   0   3  11        0.13        0.78      3.85 o 
   1   3  11      298.29      287.51     15.06 o 
   2   3  11       26.29       15.77      6.50 o 
   3   3  11       23.38       29.31      7.41 o 
   4   3  11       25.01       20.08      6.13 o 
   5   3  11        0.27        4.42      4.96 o 
   6   3  11       53.33       49.69      8.00 o 
   7   3  11      180.79      207.31     13.60 o 
   8   3  11       21.57       28.76      9.17 o 
   9   3  11       37.51       42.05      8.69 o 
  -4   4  11        9.20       17.37      6.11 o 
  -3   4  11       13.14       15.93      6.28 o 
  -2   4  11        0.70        3.73      6.27 o 
  -1   4  11       38.55       18.90      7.58 o 
   0   4  11      196.97      183.86     13.72 o 
   1   4  11       81.41       67.58      8.69 o 
   2   4  11       48.33       49.68      8.14 o 
   3   4  11       92.64       92.36      9.29 o 
   4   4  11        0.01        1.68      5.80 o 
   5   4  11      121.28      124.02     10.59 o 
   6   4  11       11.77       20.11      6.24 o 
   7   4  11        6.99        0.61      7.06 o 
   8   4  11        1.67        7.39      7.39 o 
   9   4  11        0.02        8.30      8.30 o 
  -3   5  11        1.56        9.49      6.73 o 
  -2   5  11        7.13       13.77      6.38 o 
  -1   5  11        8.90        9.91      6.60 o 
   0   5  11       35.03       39.01     13.10 o 
   1   5  11      109.26      102.41     10.47 o 
   2   5  11       94.39      106.47     10.46 o 
   3   5  11       96.26      102.67     10.40 o 
   4   5  11       32.41       48.13      8.16 o 
   5   5  11      152.88      174.86     12.27 o 
   6   5  11      127.47      117.73     12.30 o 
   7   5  11        2.61        6.04      7.63 o 
   8   5  11      134.43      118.81     13.21 o 
   9   5  11        3.41        9.07      9.07 o 
  -1   6  11        0.36        2.22      7.23 o 
   0   6  11        1.95        1.07      4.79 o 
   1   6  11        0.08        2.06      6.04 o 
   2   6  11        1.71        8.79      7.45 o 
   3   6  11       82.02       77.34     10.75 o 
   4   6  11       88.34       80.40     10.55 o 
   5   6  11       16.08       14.08      6.68 o 
   6   6  11       65.08       70.34     10.58 o 
   7   6  11       37.89       31.39      9.47 o 
   8   6  11        3.17       10.67      7.67 o 
   0   7  11        1.11        1.43      9.41 o 
   1   7  11       32.94       54.87      9.34 o 
   2   7  11       13.87       20.46      9.40 o 
   3   7  11       37.76       45.05      9.12 o 
   4   7  11       26.78       18.20      9.32 o 
   5   7  11       12.72       10.87      8.44 o 
   6   7  11        2.44        2.15      7.87 o 
   7   7  11        2.16        2.89      7.24 o 
   8   7  11       18.49       15.15      8.38 o 
   2   8  11        8.83       16.10      9.06 o 
   3   8  11        9.42        6.59      9.50 o 
   4   8  11       12.17        1.58      8.59 o 
   5   8  11      172.81      200.97     15.88 o 
   6   8  11        0.08        6.17      6.94 o 
  -4  -7  12        6.72        6.97      7.67 o 
  -3  -7  12       12.48       13.84      7.95 o 
  -2  -7  12        2.55        7.67      8.69 o 
  -1  -7  12       60.85       71.23     10.82 o 
   0  -7  12       39.32       58.54      7.30 o 
   1  -7  12        2.41        1.53      7.45 o 
  -5  -6  12        1.42        3.08      8.70 o 
  -4  -6  12        5.93        5.96      7.39 o 
  -3  -6  12       12.90       19.77      7.26 o 
  -2  -6  12        0.37        5.03      8.08 o 
  -1  -6  12        9.31       20.69      8.91 o 
   0  -6  12        0.88        1.78      5.23 o 
   1  -6  12       13.75       12.84      7.55 o 
   2  -6  12       20.02       15.07      8.14 o 
  -6  -5  12        6.81       20.09      8.10 o 
  -5  -5  12       18.07       34.29      8.54 o 
  -4  -5  12        0.14        5.80      7.53 o 
  -3  -5  12        0.54        6.43      6.43 o 
  -2  -5  12        0.37       18.37      6.78 o 
  -1  -5  12       21.27       23.35      7.06 o 
   0  -5  12       12.46        9.48      4.92 o 
   1  -5  12        0.74        3.93      7.16 o 
   2  -5  12        0.75        0.66      6.03 o 
   3  -5  12        1.65        4.74      5.79 o 
   4  -5  12       10.89        9.74      6.89 o 
  -6  -4  12        0.12        8.24      8.24 o 
  -5  -4  12        7.04        3.65      8.36 o 
  -4  -4  12        1.15        0.00      7.68 o 
  -3  -4  12       13.72       21.40      8.44 o 
  -2  -4  12        9.82        9.05      7.46 o 
  -1  -4  12       27.27       36.87      7.65 o 
   0  -4  12       69.49       84.04      7.37 o 
   1  -4  12       17.01       16.91      5.31 o 
   2  -4  12       15.00       14.70      5.59 o 
   3  -4  12        0.01        0.64      5.91 o 
   4  -4  12        9.44        8.43      7.36 o 
   5  -4  12        0.00        9.56      6.33 o 
  -6  -3  12        0.04        6.67      7.82 o 
  -5  -3  12       12.26        5.71      8.03 o 
  -4  -3  12        5.05        1.36      7.94 o 
  -3  -3  12        3.35        0.64      6.47 o 
  -2  -3  12       71.73       63.92      8.72 o 
  -1  -3  12        0.07        6.20      6.20 o 
   0  -3  12        0.50        4.99      8.64 o 
   1  -3  12       54.41       49.58      7.84 o 
   2  -3  12        0.88        1.72      5.57 o 
   3  -3  12       51.37       31.81      9.22 o 
   4  -3  12       35.92       50.25      8.03 o 
   5  -3  12        3.28        9.01      6.38 o 
   6  -3  12        2.62        3.43      7.23 o 
  -6  -2  12        0.15        3.73      7.12 o 
  -5  -2  12        0.04        6.88      7.23 o 
  -4  -2  12        3.57       13.51      5.80 o 
  -3  -2  12        7.85       19.88      6.20 o 
  -2  -2  12        5.81        8.05      5.53 o 
  -1  -2  12       53.86       64.66      8.39 o 
   0  -2  12        4.89        2.98      4.03 o 
   1  -2  12        2.78        2.15      5.36 o 
   2  -2  12        9.78       14.18      5.74 o 
   3  -2  12        2.50        6.70      5.14 o 
   4  -2  12       29.94       19.80      8.13 o 
   5  -2  12        5.44        7.18      7.18 o 
   6  -2  12       38.17       37.62      9.08 o 
  -5  -1  12        1.82        4.19      7.84 o 
  -4  -1  12        8.76        0.60      5.71 o 
  -3  -1  12       10.88        1.80      6.72 o 
  -2  -1  12       59.35       43.28      8.17 o 
  -1  -1  12        0.47        4.25      5.63 o 
   0  -1  12       26.35       36.78      6.72 o 
   1  -1  12        0.46        5.69      4.31 o 
   2  -1  12       13.72        3.68      6.30 o 
   3  -1  12       15.35        9.19      7.09 o 
   4  -1  12       25.88       29.16      7.98 o 
   5  -1  12       80.54       87.19      9.83 o 
   6  -1  12        0.04        3.73      6.11 o 
   7  -1  12        1.24        4.63      7.08 o 
  -5   0  12       23.01       30.58      8.39 o 
  -4   0  12       14.67       26.55      7.43 o 
  -3   0  12       34.59       34.47      8.92 o 
  -2   0  12       18.39        4.41      6.29 o 
  -1   0  12        5.04        3.68      5.10 o 
   0   0  12      299.33      337.56     11.40 o 
   1   0  12       15.78       10.62      5.31 o 
   2   0  12        1.62        3.58      4.87 o 
   3   0  12        0.95        0.00      5.48 o 
   4   0  12       93.07       73.70      8.43 o 
   5   0  12        0.53        1.15      5.51 o 
   6   0  12        3.03        0.00      7.61 o 
   7   0  12       15.22       16.12      7.77 o 
  -5   1  12       18.49       22.80      8.29 o 
  -4   1  12        2.95        9.35      6.78 o 
  -3   1  12       97.86      104.85      9.75 o 
  -2   1  12        1.52        2.83      5.74 o 
  -1   1  12        7.56        8.03      5.15 o 
   0   1  12      158.77      144.71      7.83 o 
   1   1  12       26.92       24.11      7.30 o 
   2   1  12        3.33        3.08      5.52 o 
   3   1  12       40.34       40.31      7.64 o 
   4   1  12       16.62       17.03      5.40 o 
   5   1  12        0.00        5.43      5.43 o 
   6   1  12        7.60        6.74      6.80 o 
   7   1  12       37.82       48.74      8.36 o 
   8   1  12       11.72       22.14      8.88 o 
  -4   2  12       13.15       18.07      7.46 o 
  -3   2  12        1.37        0.64      6.41 o 
  -2   2  12        5.08        4.71      5.55 o 
  -1   2  12        9.37        5.04      6.09 o 
   0   2  12       11.07       14.30      4.34 o 
   1   2  12       28.68       22.53      6.69 o 
   2   2  12        3.26        3.74      5.15 o 
   3   2  12       37.84       31.11      6.97 o 
   4   2  12       37.77       39.32      7.10 o 
   5   2  12        2.78        3.53      6.07 o 
   6   2  12       10.44       21.61      6.74 o 
   7   2  12       19.38        7.84      8.04 o 
   8   2  12       18.71        0.70      8.40 o 
  -3   3  12        1.03        2.02      5.59 o 
  -2   3  12        0.52       11.99      5.41 o 
  -1   3  12       27.45       36.09      7.77 o 
   0   3  12      126.20      110.06      7.84 o 
   1   3  12       16.11        9.76      6.37 o 
   2   3  12        0.16        9.65      4.99 o 
   3   3  12       88.76       84.26      9.26 o 
   4   3  12       33.02       37.43      6.98 o 
   5   3  12       14.62       15.11      6.47 o 
   6   3  12        1.80        0.00      6.21 o 
   7   3  12        2.49        7.32      6.53 o 
   8   3  12       21.25       24.57      7.82 o 
  -3   4  12        4.21        9.45      5.98 o 
  -2   4  12        0.08        4.11      4.44 o 
  -1   4  12        0.63        0.00      6.41 o 
   0   4  12       54.50       44.95      6.71 o 
   1   4  12       90.12      102.07     11.36 o 
   2   4  12        7.45        6.74      6.53 o 
   3   4  12        3.36        1.19      6.60 o 
   4   4  12       60.27       55.83     11.77 o 
   5   4  12       29.71       22.82      8.77 o 
   6   4  12       40.12       35.50      7.70 o 
   7   4  12        8.94       13.65      5.88 o 
   8   4  12        0.14        7.09      7.75 o 
  -2   5  12        0.34        0.75      6.48 o 
  -1   5  12        0.09        2.93      6.48 o 
   0   5  12        1.19        2.01      5.30 o 
   1   5  12       50.94       55.49      9.42 o 
   2   5  12        0.95        0.00      6.78 o 
   3   5  12       29.87       43.18      7.78 o 
   4   5  12       21.28       32.61      8.16 o 
   5   5  12       40.93       15.54      9.15 o 
   6   5  12      103.93      124.63     12.22 o 
   7   5  12       21.20       23.29      8.58 o 
   8   5  12        7.17        5.77      7.80 o 
   0   6  12        1.63        1.18      9.46 o 
   1   6  12        1.68        1.55      7.04 o 
   2   6  12        9.62        3.71      9.05 o 
   3   6  12       14.24        7.30      9.01 o 
   4   6  12        1.16       13.67      6.86 o 
   5   6  12        0.01        2.16      6.27 o 
   6   6  12       19.56       11.60      9.15 o 
   7   6  12        1.66        2.92      6.59 o 
   1   7  12       80.38       82.43     13.49 o 
   2   7  12        1.55        3.26      8.42 o 
   3   7  12      149.25      192.86     16.70 o 
   4   7  12        0.02        0.00      7.40 o 
   5   7  12       12.74       31.58      8.84 o 
   6   7  12       10.46        8.41      8.34 o 
  -3  -6  13        0.50        4.78      9.13 o 
  -2  -6  13       23.93       42.14      8.12 o 
  -1  -6  13       67.13       54.72     10.28 o 
   0  -6  13       40.27       49.53      7.32 o 
   1  -6  13        2.86        6.90      7.39 o 
  -4  -5  13        9.39       14.11      7.46 o 
  -3  -5  13        0.50       11.45      6.64 o 
  -2  -5  13        0.25        3.71      7.27 o 
  -1  -5  13       11.40       13.07      7.11 o 
   0  -5  13       67.28       73.87      7.56 o 
   1  -5  13        9.51        7.84      8.67 o 
   2  -5  13        0.01        7.17      7.17 o 
  -5  -4  13        6.52        1.57      9.09 o 
  -4  -4  13        0.86       14.50      7.32 o 
  -3  -4  13       12.31       22.05      7.20 o 
  -2  -4  13        0.95        6.44      6.44 o 
  -1  -4  13       11.35       20.62      7.35 o 
   0  -4  13       21.07       18.53      5.24 o 
   1  -4  13        5.90        2.67      6.43 o 
   2  -4  13        5.07        6.68      7.21 o 
   3  -4  13        8.89        8.22      7.84 o 
   4  -4  13        1.06        4.21      6.89 o 
  -5  -3  13        7.93       10.74      7.59 o 
  -4  -3  13        5.49       11.89      6.94 o 
  -3  -3  13        1.69        2.88      5.82 o 
  -2  -3  13        0.78        6.14      6.92 o 
  -1  -3  13        0.01        5.92      5.43 o 
   0  -3  13        2.39        1.73      6.41 o 
   1  -3  13        1.68        6.12      6.12 o 
   2  -3  13        2.79       10.80      4.60 o 
   3  -3  13        0.98        1.97      6.61 o 
   4  -3  13        3.55       11.35      6.48 o 
   5  -3  13        4.24        6.28      6.47 o 
  -5  -2  13       17.48       12.12     10.13 o 
  -4  -2  13        0.66        0.68      6.91 o 
  -3  -2  13        0.16        7.64      7.64 o 
  -2  -2  13       22.56       34.38      7.29 o 
  -1  -2  13        4.84        3.10      6.27 o 
   0  -2  13        0.99        1.60      5.77 o 
   1  -2  13       16.32       18.13      7.41 o 
   2  -2  13        6.02        7.91      5.79 o 
   3  -2  13       17.70        2.50      6.69 o 
   4  -2  13        7.52       10.83      6.77 o 
   5  -2  13        0.62       10.61      7.01 o 
  -4  -1  13       12.02       16.92      7.15 o 
  -3  -1  13       30.66       15.09      8.01 o 
  -2  -1  13       38.91       38.27      8.21 o 
  -1  -1  13       14.87       18.37      6.32 o 
   0  -1  13       11.69        4.03      8.09 o 
   1  -1  13       18.87       25.36      7.11 o 
   2  -1  13       40.20       33.99      6.68 o 
   3  -1  13        0.03        5.78      5.78 o 
   4  -1  13       15.96       11.70      7.24 o 
   5  -1  13       34.10       44.82      7.81 o 
   6  -1  13        3.92        8.00      7.14 o 
  -4   0  13        0.31        2.14      5.94 o 
  -3   0  13        1.43        6.86      6.86 o 
  -2   0  13        1.95        8.04      5.50 o 
  -1   0  13        7.41        9.45      6.06 o 
   0   0  13      100.27       86.73      9.17 o 
   1   0  13        1.33        2.88      5.38 o 
   2   0  13        6.58       11.50      5.33 o 
   3   0  13       42.09       40.58      7.29 o 
   4   0  13        0.58        4.25      6.34 o 
   5   0  13       16.79       12.64      7.15 o 
   6   0  13       27.33       12.41      8.01 o 
  -4   1  13        0.01        5.10      6.89 o 
  -3   1  13        0.01        5.37      6.02 o 
  -2   1  13       12.33       23.95      6.97 o 
  -1   1  13       78.98       77.64      8.80 o 
   0   1  13       45.41       60.48      8.18 o 
   1   1  13        0.17        4.62      6.60 o 
   2   1  13        0.22        0.59      5.72 o 
   3   1  13        0.10        0.00      5.99 o 
   4   1  13        1.86        6.75      6.75 o 
   5   1  13       21.11       22.10      6.88 o 
   6   1  13        0.06        0.64      6.07 o 
   7   1  13        7.89       17.35      5.45 o 
  -3   2  13        6.75        8.43      8.43 o 
  -2   2  13       18.03       25.67      7.11 o 
  -1   2  13       43.44       47.19      7.75 o 
   0   2  13       46.61       46.21      6.08 o 
   1   2  13       13.98       11.47      7.12 o 
   2   2  13       80.52       63.23      9.72 o 
   3   2  13        1.52        1.83      5.68 o 
   4   2  13       19.44       19.26      7.14 o 
   5   2  13       77.80       91.65      9.54 o 
   6   2  13        3.07        3.36      6.05 o 
   7   2  13        3.81        3.49      7.62 o 
  -2   3  13        1.76        2.77      6.08 o 
  -1   3  13        0.14        1.34      5.76 o 
   0   3  13        0.08        4.31      9.12 o 
   1   3  13       13.83       15.99      7.54 o 
   2   3  13       82.60      104.18     10.56 o 
   3   3  13        1.17        1.93      7.04 o 
   4   3  13       70.30       76.77     10.09 o 
   5   3  13       37.29       30.39      8.22 o 
   6   3  13        9.59       12.26      6.70 o 
   7   3  13       12.94       16.99      6.23 o 
  -1   4  13        0.06        5.83      6.79 o 
   0   4  13        0.87        4.73      4.30 o 
   1   4  13       16.14       13.11      8.17 o 
   2   4  13        0.73        1.34      7.57 o 
   3   4  13        0.01        8.83      5.01 o 
   4   4  13        8.04        7.50      7.22 o 
   5   4  13        9.61       15.16      6.44 o 
   6   4  13        0.54        0.00      6.66 o 
   7   4  13       26.22       34.00      8.82 o 
   0   5  13        6.83        9.34      4.66 o 
   1   5  13        3.26        3.77      8.26 o 
   2   5  13       46.08       49.49     10.09 o 
   3   5  13        4.84        2.17      7.65 o 
   4   5  13        0.37        6.43      6.43 o 
   5   5  13       21.46       21.09      7.94 o 
   6   5  13        8.91       12.44      8.17 o 
   2   6  13        0.14        0.81      7.95 o 
   3   6  13        0.58       10.24      7.29 o 
   4   6  13       19.10       30.25      8.41 o 
   5   6  13        4.57        0.77      7.73 o 
   6   6  13        9.34       26.01      7.63 o 
  -2  -5  14        0.89        1.59      7.79 o 
  -1  -5  14       10.69       23.63      9.06 o 
   0  -5  14       18.71       19.29     15.88 o 
  -3  -4  14        9.38       11.23      8.63 o 
  -2  -4  14        8.95        8.51      8.21 o 
  -1  -4  14        0.10        6.33      6.33 o 
   0  -4  14        9.46       18.37      5.36 o 
   1  -4  14        0.85        3.63      6.85 o 
   2  -4  14        0.27        9.52      6.50 o 
  -3  -3  14        5.63       14.75      7.16 o 
  -2  -3  14        0.80        6.69      5.92 o 
  -1  -3  14        2.29        3.59      6.55 o 
   0  -3  14        0.57        0.66      8.07 o 
   1  -3  14        0.12        9.76      6.69 o 
   2  -3  14        1.93        3.49      5.64 o 
   3  -3  14        0.43        2.83      5.60 o 
  -3  -2  14       26.46       13.18      9.36 o 
  -2  -2  14       29.47       25.94      9.26 o 
  -1  -2  14        4.33       10.99      6.46 o 
   0  -2  14       50.29       50.74     10.48 o 
   1  -2  14        9.40        2.72      8.07 o 
   2  -2  14       14.44       22.18      7.63 o 
   3  -2  14       23.04       31.33      7.00 o 
   4  -2  14        8.72        9.77      7.89 o 
  -3  -1  14        6.17       18.11      6.17 o 
  -2  -1  14        1.23        2.07      6.59 o 
  -1  -1  14       12.10       11.88      6.84 o 
   0  -1  14        4.40       15.13      8.73 o 
   1  -1  14       10.55        4.52      8.30 o 
   2  -1  14       13.35        4.59      8.18 o 
   3  -1  14        1.73        2.65      6.01 o 
   4  -1  14       13.20       27.07      6.75 o 
   5  -1  14        0.00        5.59      6.28 o 
  -3   0  14        1.50       13.79      6.44 o 
  -2   0  14        0.70        6.20      7.25 o 
  -1   0  14        3.86        8.56      5.40 o 
   0   0  14        0.01        7.72      7.72 o 
   1   0  14       11.04       26.18      6.04 o 
   2   0  14        7.85       14.75      6.84 o 
   3   0  14        4.92        3.25      7.35 o 
   4   0  14        3.93        6.70      6.04 o 
   5   0  14       12.03       20.67      7.55 o 
  -2   1  14       21.40       18.22      7.37 o 
  -1   1  14        3.79       18.13      5.35 o 
   0   1  14       17.59       25.12      5.59 o 
   1   1  14        0.21        5.82      6.69 o 
   2   1  14        4.71        9.73      7.38 o 
   3   1  14        4.34        3.28      6.63 o 
   4   1  14       51.69       67.72      9.11 o 
   5   1  14       10.57       15.13      7.66 o 
   6   1  14       20.44       39.12      8.02 o 
  -2   2  14        0.86       13.89      6.22 o 
  -1   2  14       31.50       39.33      8.67 o 
   0   2  14       34.29       27.01      5.95 o 
   1   2  14       20.34       31.71      7.53 o 
   2   2  14        9.98        9.42      7.56 o 
   3   2  14        0.90        3.40      6.87 o 
   4   2  14       77.99       71.07      9.39 o 
   5   2  14        0.37        6.25      7.38 o 
   6   2  14        2.52        5.75      5.95 o 
  -1   3  14        3.45       10.45      6.38 o 
   0   3  14       35.23       42.37      6.05 o 
   1   3  14        0.42        8.39      8.39 o 
   2   3  14       52.07       58.51      9.47 o 
   3   3  14        1.69        2.85      7.21 o 
   4   3  14        8.11        7.07      7.48 o 
   5   3  14       17.36       24.34      7.17 o 
   6   3  14        0.06        7.87      7.87 o 
   0   4  14       65.44       63.11      7.75 o 
   1   4  14        0.53        6.89      7.39 o 
   2   4  14       16.80       27.75      8.46 o 
   3   4  14       13.71        8.91      7.28 o 
   4   4  14        0.40        4.47      7.27 o 
   5   4  14       13.38       16.40      7.68 o 
   2   5  14        3.41        8.73      8.73 o 
   3   5  14       64.26       51.51     11.45 o 
   4   5  14       17.26       21.90      8.52 o 
   0  -3  15        3.60        9.97      5.54 o 
  -1  -2  15        5.29        9.00      7.09 o 
   0  -2  15        0.16        3.02      4.87 o 
   1  -2  15        0.27        6.67      6.14 o 
   2  -2  15       12.90        8.14      7.67 o 
  -1  -1  15        1.26       16.09      5.88 o 
   0  -1  15        6.66        2.68      7.15 o 
   1  -1  15       13.35       20.74      7.16 o 
   2  -1  15       37.95       54.61      9.89 o 
   3  -1  15        0.28       10.20      6.96 o 
  -1   0  15        6.58        5.12      7.44 o 
   0   0  15       16.30       28.91      6.77 o 
   1   0  15        3.40       10.63      5.89 o 
   2   0  15        0.46        1.40      6.90 o 
   3   0  15        0.24        5.05      6.86 o 
   4   0  15        5.98       17.56      5.99 o 
   0   1  15        0.56        0.43      4.77 o 
   1   1  15        2.18        5.05      6.68 o 
   2   1  15        3.69        0.00      7.29 o 
   3   1  15        2.78        0.73      6.19 o 
   4   1  15       12.79       10.31      7.91 o 
   1   2  15       70.66       62.17     12.00 o 
   2   2  15        3.15       13.38      7.96 o 
   3   2  15       21.31       42.31      9.35 o 
   4   2  15       41.37       73.18      9.90 o 
   2   3  15        3.77       15.59      5.80 o 
   3   3  15        5.50        1.52      7.83 o 
                                                 
